# Supplementary material for: The pearl oyster Pinctada fucata martensii genome and multi-omic analyses provide insights into biomineralization
Source: Gigascience. 2017 Jul 25;6(8):1–12. doi: 10.1093/gigascience/gix059 (PMC5597905; doi:10.1093/gigascience/gix059)
Supplement: Additional Files [file gix059_Supp.zip]

Archive with 11 entries (11 files):
- Additional file 1-0405 XG-0523-0619XG-002xg.docx
- Additional file 10 Figure S8.pdf
- Additional file 11.figure S9-0619.pdf
- Additional file 2.figure S1.tif
- Additional file 3.figure S2.tif
- Additional file 4.figure S3.tif
- Additional file 5.figure S4.tif
- Additional file 6.figure S5.tif
- Additional file 7. fig S6-0619.pdf
- Additional file 8-0405.xlsx
- Additional file9. figure S7-01.tif
