# Supplementary material for: The pearl oyster Pinctada fucata martensii genome and multi-omic analyses provide insights into biomineralization
Source: Gigascience. 2017 Jul 25;6(8):1–12. doi: 10.1093/gigascience/gix059 (PMC5597905; doi:10.1093/gigascience/gix059)
Supplement: Additional Files [file gix059_Supp.zip › Additional file 8-0405.xlsx]

## Sheet: S1
S1. Abundance of known proteins in nacre compared to those in prism
Protein Family	Sum of unique spectrum in nacre matrix	geneID of nacre protein	Sum of unique spectrum in prism matrix	geneID of prism protein
tyrosinase	980	Pma_10013533,Pma_10012622,Pma_10013532,Pma_10022578,Pma_10029257,Pma_10005159,Pma_10028201,Pma_10016044	2801	Pma_10029257,Pma_10028201,Pma_10013533,Pma_10013532,Pma_10012622,Pma_10022578,Pma_10029262,Pma_10005803,Pma_10018719,Pma_10014430,
Nacrein	924	Pma_10008951	206	Pma_10008951
nacre protein (N19)	875	Pma_10005176,Pma_10005178,Pma_10021412	138	Pma_10005176,Pma_10005178,Pma_10021412
N-U5	779	Pma_10019603	89	Pma_10019603
P,N-U1	539	Pma_217.395	24	Pma_217.395
VWAP	372	Pma_10011421,Pma_530.149,Pma_10010155,Pma_10023204,Pma_44.534,Pma_10015641,Pma_10011175,Pma_10019836,Pma_10003827,Pma_10019835	146	Pma_10019836,Pma_10006533,Pma_384.57,Pma_10003827
Fibronectin type III domain-containing protein	366	Pma_10028879,Pma_10028881,Pma_10028882,Pma_10028883	1390	Pma_10028879,Pma_10028881,Pma_10028882,Pma_10028883
N-U7	349	Pma_10003544	50	Pma_10003544
N-U8	301	Pma_10003351,Pma_10003354,Pma_10011909,Pma_10016923,	13	Pma_10016923
Glycine-rich protein	239	Pma_10001827	35	Pma_10001827
P-U11	223	Pma_10005702	2170	Pma_10005702
calponin	158	Pma_10019904,Pma_10019905	0
tissue inhibitor of metalloproteinase	98	Pma_10028517	2	Pma_10028517
P-U14	92	Pma_10008262,Pma_10028752	12	Pma_10008262
shell protein-4	91	Pma_10028752	0
shematrin	76	Pma_10002184,Pma_10021292	851	Pma_10021292,Pma_10021291
chitinase	70	Pma_10006715	808	Pma_10006715
N-U3	67	Pma_10013362	1	Pma_10013362
matrix protein (N16)	61	Pma_10029532	3	Pma_10029532
mantle protein N24	54	Pma_10001162	2	Pma_10001162
P-U2	43	Pma_184.168	384	Pma_184.168
serine and glycine-rich matrix protein	40	Pma_10018023	142	Pma_10018023
N-U9	37	Pma_10020928	0
P-U8	33	Pma_10013181	498	Pma_10013181
matrix protein	25	Pma_10007422	0
P-U7	12	Pma_10006752,Pma_10010344	188	Pma_10006752,Pma_10010344
mantle gene 4	10	Pma_318.183,Pma_10000069	87	Pma_10000837,Pma_318.183,Pma_10000069
transgelin-like protein-3	8	Pma_10024287	2	Pma_10024287
PUSP8	3	Pma_10021485	24	Pma_10021485
Prismalin-14	3	Pma_10026610	60	Pma_10026610
lysine-rich matrix protein	3	Pma_10011379,Pma_10031643	20	Pma_10011378,Pma_10011379,Pma_10031643
PU-F1	2	Pma_10010155	0
secreted protein	1	Pma_10005070	0
PUSP10	1	Pma_10001995	7	Pma_10001995

## Sheet: S2
S2. Proteins isolated from nacreous layer and prismatic layer of shell in P. fucata martensii.
Gene ID	isolated part	unique spectrum(PAIP)	unique spectrum(PASP)	unique spectrum(NAIP)	unique spectrum(NASP)	pI	NR Accession	NR Description	IPR Accession	KEGG	Signal peptide
Pma_10019297	P	9	17	0	0	12.58	gi|907697322|ref|XP_013109119.1|	PREDICTED: uncharacterized PE-PGRS family protein PE_PGRS54 isoform X1 [Stomoxys calcitrans]	--	--	N
Pma_10001162	N,P	0	2	4	50	12.19	gi|806787486|gb|AKC03098.1|	mantle protein N24 [Pinctada fucata]	--	--	Y
Pma_10024252	P	1	0	0	0	12.12	gi|766931942|ref|XP_011498176.1|	PREDICTED: zinc finger CCCH domain-containing protein 13-like [Ceratosolen solmsi marchali]	--	--	Y
Pma_567.53	P	3	1	0	0	11.9	gi|762112914|ref|XP_011439202.1|	PREDICTED: uncharacterized protein LOC105336541 [Crassostrea gigas]	--	--	Y
Pma_10012168	P	9	1	0	0	11.83	gi|213404872|ref|XP_002173208.1|	hypothetical protein SJAG_01985 [Schizosaccharomyces japonicus yFS275]	--	--	Y
Pma_10001161	N	0	0	2	8	11.63	gi|811916790|gb|AKE31562.1|	mineralization related protein 1 [Pinctada martensii]	--	--	Y
Pma_10011474	P	1	0	0	0	11.5	--	--	--	--	Y
Pma_10032310	N	0	0	0	3	11.38	gi|156567679|gb|ABU82763.1|	pedal peptide-1 precursor [Tritonia diomedea]	--	K06237|1|4e-07|56.6|cbr:CBG16372|collagen, type IV, alpha	N
Pma_10031098	P	29	6	0	0	11.28	gi|347971772|ref|XP_313650.5|	AGAP004367-PA [Anopheles gambiae str. PEST]	--	--	Y
Pma_10028485	N,P	1	2	0	4	11.21	gi|762157296|ref|XP_011416798.1|	PREDICTED: uncharacterized protein LOC105320535 [Crassostrea gigas]	--	--	N
Pma_10021485	N,P	14	10	2	1	11.18	gi|353558895|sp|P86962.1|USP2_PINMA	RecName: Full=Uncharacterized shell protein 2; AltName: Full=Prism uncharacterized shell protein 8; Short=PUSP8; Flags: Precursor [Pinctada maxima]	--	--	N
Pma_10015641	N	0	0	54	32	10.94	gi|906541739|gb|AKS48157.1|	sushi-like protein [Mytilus coruscus]	IPR002035; von Willebrand factor, type A||IPR002557; Chitin binding domain	K06238|1|4e-11|72.4|mcc:693357|collagen, type VI, alpha	N
Pma_10028756	N	0	0	50	127	10.86	gi|695454609|gb|AIT18245.1|	MRNP protein [Pinctada martensii]	--	--	N
Pma_10008044	N	0	0	3	2	10.83	gi|674654348|gb|AIL25362.1|	serine-rich matrix protein [Pinctada martensii]	--	--	N
Pma_10022630	N	0	0	7	26	10.79	gi|734557992|gb|KHN84585.1|	Cuticle collagen dpy-5 [Toxocara canis]	IPR008160; Collagen triple helix repeat	K13884|1|2e-06|55.8|mdo:100014149|macrophage receptor with collagenous structure	N
Pma_10024209	N	0	0	0	6	10.72	--	--	--	--	N
Pma_10026678	N,P	27	0	2	0	10.7	gi|914346314|gb|AKV63190.1|	P-U14 [Pinctada fucata]	--	--	N
Pma_10002519	N,P	1	0	79	90	10.67	gi|390339794|ref|XP_003725086.1|	PREDICTED: titin [Strongylocentrotus purpuratus]	--	--	N
Pma_10014403	P	1	1	0	0	10.66	gi|195055332|ref|XP_001994573.1|	GH17318 [Drosophila grimshawi]	--	--	Y
Pma_10011438	N,P	7	0	1	0	10.62	gi|762112914|ref|XP_011439202.1|	PREDICTED: uncharacterized protein LOC105336541 [Crassostrea gigas]	--	--	Y
Pma_10015677	N	0	0	1	0	10.59	gi|676453221|ref|XP_009053285.1|	hypothetical protein LOTGIDRAFT_160158 [Lottia gigantea]	--	--	N
Pma_10007421	N	0	0	17	37	10.58	gi|811916792|gb|AKE31563.1|	mineralization related protein 2 [Pinctada martensii]	--	--	Y
Pma_10029257	N,P	6	6	28	7	10.58	--	--	IPR002227; Tyrosinase	K00505|1|6e-43|175|cel:C34G6.2|tyrosinase [EC:1.14.18.1]	Y
Pma_10010344	N,P	44	0	6	0	10.55	gi|914346298|gb|AKV63182.1|	P-U7, partial [Pinctada fucata]	IPR002557; Chitin binding domain	--	N
Pma_10015376	N	0	0	1	0	10.55	--	--	--	--	N
Pma_10008043	N	0	0	4	13	10.52	gi|674654346|gb|AIL25361.1|	proline-rich matrix protein [Pinctada martensii]	--	--	N
Pma_10009322	N,P	29	0	5	0	10.52	gi|676486447|ref|XP_009063980.1|	hypothetical protein LOTGIDRAFT_235791 [Lottia gigantea]	--	--	Y
Pma_10015664	N,P	1	0	0	7	10.48	gi|811916786|gb|AKE31560.1|	nacreserine protease inhibitor 2 [Pinctada martensii]	IPR002223; Proteinase inhibitor I2, Kunitz metazoa||IPR020901; Proteinase inhibitor I2, Kunitz, conserved site	K06238|1|2e-13|76.3|dre:564005|collagen, type VI, alpha	N
Pma_44.534	N	0	0	42	8	10.45	gi|762160796|ref|XP_011418615.1|	PREDICTED: uncharacterized protein LOC105321840 [Crassostrea gigas]	IPR002035; von Willebrand factor, type A	K06238|1|3e-14|82.0|xtr:100486063|collagen, type VI, alpha	Y
Pma_10016682	P	5	0	0	0	10.44	gi|762070441|ref|XP_011449977.1|	PREDICTED: nuclear receptor coactivator 6-like [Crassostrea gigas]	--	--	Y
Pma_10015649	P	4	4	0	0	10.43	gi|32965153|gb|AAP91764.1|	HrTT-1-like, partial [Ciona intestinalis]	IPR001283; Allergen V5/Tpx-1-related||IPR002413; Ves allergen||IPR014044; CAP domain||IPR018244; Allergen V5/Tpx-1-related, conserved site	K13449|1|2e-10|66.6|vvi:100258414|pathogenesis-related protein 1	N
Pma_10008606	N,P	32	3	1	0	10.42	gi|557245879|emb|CDI74017.1|	hypothetical protein EPH_0030380 [Eimeria praecox]	--	--	Y
Pma_10014331	N	0	0	6	13	10.41	gi|821454297|ref|XP_003756066.2|	PREDICTED: kunitz-type protease inhibitor 1, partial [Sarcophilus harrisii]	IPR002223; Proteinase inhibitor I2, Kunitz metazoa||IPR020901; Proteinase inhibitor I2, Kunitz, conserved site	K06238|1|3e-09|61.2|xtr:100488707|collagen, type VI, alpha	N
Pma_10026253	P	8	1	0	0	10.41	gi|668465161|gb|KFB52358.1|	hypothetical protein ZHAS_00020594 [Anopheles sinensis]	IPR002223; Proteinase inhibitor I2, Kunitz metazoa||IPR020901; Proteinase inhibitor I2, Kunitz, conserved site	K03909|1|1e-27|127|oaa:100086245|tissue factor pathway inhibitor	N
Pma_10005447	N,P	6	8	4	0	10.4	gi|357624916|gb|EHJ75511.1|	hypothetical protein KGM_05166 [Danaus plexippus]	--	--	Y
Pma_10014699	P	4	0	0	0	10.33	gi|762158969|ref|XP_011417684.1|	PREDICTED: inter-alpha-trypsin inhibitor heavy chain H4-like [Crassostrea gigas]	IPR013694; VIT domain	K10798|1|8e-06|51.2|hsa:143|poly [ADP-ribose] polymerase [EC:2.4.2.30]	N
Pma_363.144	P	8	0	0	0	10.33	--	--	IPR002110; Ankyrin repeat||IPR020683; Ankyrin repeat-containing domain	K10380|1|8e-21|104|cel:B0350.2|ankyrin	N
Pma_10028423	N	0	0	5	32	10.3	gi|762132690|ref|XP_011449534.1|	PREDICTED: uncharacterized protein LOC105343761 [Crassostrea gigas]	IPR001283; Allergen V5/Tpx-1-related||IPR003582; Metridin-like ShK toxin||IPR014044; CAP domain	--	N
Pma_10028881	N,P	276	11	31	0	10.28	gi|391359278|sp|H2A0L7.1|FND1_PINMG	RecName: Full=Fibronectin type III domain-containing protein 1; Flags: Precursor [Pinctada margaritifera]	IPR003961; Fibronectin, type III	K06777|1|7e-27|124|der:Dere_GG21203|protein tyrosine phosphatase, receptor type, D [EC:3.1.3.48]	N
Pma_384.57	P	4	0	0	0	10.27	gi|762107519|ref|XP_011436366.1|	PREDICTED: inter-alpha-trypsin inhibitor heavy chain H4-like isoform X4 [Crassostrea gigas]	IPR002035; von Willebrand factor, type A	K05316|1|1e-07|59.7|aag:AaeL_AAEL000121|voltage-dependent calcium channel alpha-2/delta, invertebrate	N
Pma_10001995	N,P	7	0	1	0	10.24	gi|391359401|sp|H2A0M5.1|USP2_PINMG	RecName: Full=Uncharacterized shell protein 2; AltName: Full=Prism uncharacterized shell protein 10; Short=PUSP10; Flags: Precursor [Pinctada margaritifera]	--	--	N
Pma_10011378	P	4	0	0	0	10.22	gi|89032111|gb|AAZ95763.1|	lysine-rich matrix protein-1 [Pinctada fucata]	--	--	N
Pma_10024220	N	0	0	0	2	10.21	gi|762111344|ref|XP_011438384.1|	PREDICTED: uncharacterized protein LOC105335940 [Crassostrea gigas]	IPR011497; Protease inhibitor, Kazal-type	--	N
Pma_10009307	N,P	72	2	1	0	10.2	gi|929264041|ref|XP_014008531.1|	PREDICTED: probable serine/threonine-protein kinase clkA, partial [Salmo salar]	--	--	N
Pma_317.377	N	0	0	4	0	10.19	gi|762110862|ref|XP_011438134.1|	PREDICTED: altered inheritance of mitochondria protein 3-like isoform X2 [Crassostrea gigas]	IPR001478; PDZ domain	K03006|1|2e-06|54.7|pfh:PFHG_00867|DNA-directed RNA polymerase II subunit RPB1 [EC:2.7.7.6]	N
Pma_10004379	P	6	0	0	0	10.18	gi|405951387|gb|EKC19304.1|	TNF receptor-associated factor 2 [Crassostrea gigas]	IPR018247; EF-Hand 1, calcium-binding site||IPR018249; EF-HAND 2	--	N
Pma_10003544	N,P	50	0	265	84	10.17	gi|914346260|gb|AKV63163.1|	N-U7 [Pinctada fucata]	IPR002223; Proteinase inhibitor I2, Kunitz metazoa||IPR020901; Proteinase inhibitor I2, Kunitz, conserved site	K03909|1|3e-11|71.2|bta:508763|tissue factor pathway inhibitor	N
Pma_10012960	P	2	1	0	0	10.16	--	--	--	--	Y
Pma_10008262	N,P	12	0	1	0	10.15	gi|914346314|gb|AKV63190.1|	P-U14 [Pinctada fucata]	--	--	N
Pma_10003351	N	0	0	1	0	10.06	gi|914346262|gb|AKV63164.1|	N-U8 [Pinctada fucata]	--	--	N
Pma_10018265	N,P	9	0	5	8	10.05	gi|676436355|ref|XP_009047855.1|	hypothetical protein LOTGIDRAFT_212757 [Lottia gigantea]	IPR002130; Cyclophilin-like peptidyl-prolyl cis-trans isomerase domain||IPR020892; Cyclophilin-type peptidyl-prolyl cis-trans isomerase, conserved site	K03768|1|1e-81|303|aag:AaeL_AAEL013279|peptidyl-prolyl cis-trans isomerase B (cyclophilin B) [EC:5.2.1.8]	N
Pma_10005348	N,P	44	6	5	0	10.03	gi|762158368|ref|XP_011417360.1|	PREDICTED: uncharacterized protein LOC105320920 [Crassostrea gigas]	--	--	N
Pma_10023204	N	0	0	1	0	10	gi|762147446|ref|XP_011457036.1|	PREDICTED: cartilage matrix protein-like [Crassostrea gigas]	IPR002035; von Willebrand factor, type A	K08132|1|1e-37|159|ssc:100156689|collagen, type XII, alpha	N
Pma_10021412	N,P	2	0	12	6	9.95	gi|444739343|dbj|BAM77437.1|	nacre protein [Pinctada fucata]	--	--	N
Pma_10022629	N	0	0	0	1	9.94	--	--	--	--	N
Pma_10018833	N	0	0	0	1	9.93	--	--	--	--	N
Pma_10006752	N,P	71	73	6	0	9.92	gi|914346298|gb|AKV63182.1|	P-U7, partial [Pinctada fucata]	IPR002557; Chitin binding domain||IPR005331; Sulfotransferase	K08105|1|1e-20|103|xtr:100496179|dermatan 4-sulfotransferase 1 [EC:2.8.2.-]	N
Pma_10025915	N	0	0	8	2	9.92	gi|664806458|gb|AIF72919.1|	hypothetical protein [Pinctada martensii]	--	--	Y
Pma_10028752	N	0	0	86	5	9.87	gi|824631258|gb|AKI87975.1|	shell protein-4 [Mytilus coruscus]	--	K03334|1|2e-09|65.9|gga:417039|L-amino-acid oxidase [EC:1.4.3.2]	N
Pma_10013921	N	0	0	0	6	9.83	--	--	--	--	N
Pma_10031839	N,P	8	0	2	0	9.83	gi|405962101|gb|EKC27805.1|	L-sorbose 1-dehydrogenase [Crassostrea gigas]	IPR000172; Glucose-methanol-choline oxidoreductase, N-terminal||IPR007867; Glucose-methanol-choline oxidoreductase, C-terminal	K00115|1|1e-76|288|dme:Dmel_CG12539|glucose dehydrogenase (acceptor) [EC:1.1.99.10]	N
Pma_10002184	N	0	0	43	18	9.81	gi|142886017|gb|ABO92760.1|	shematrin-8 [Pinctada margaritifera]	--	--	Y
Pma_10013688	P	7	0	0	0	9.76	--	--	--	--	N
Pma_10018023	N,P	122	20	29	11	9.73	gi|365189153|dbj|BAL42249.1|	serine and glycine-rich matrix protein 1 [Pinctada fucata]	--	--	Y
Pma_10015663	N	0	0	1	3	9.69	gi|811916784|gb|AKE31559.1|	nacreserine protease inhibitor 1 [Pinctada martensii]	IPR002223; Proteinase inhibitor I2, Kunitz metazoa||IPR020901; Proteinase inhibitor I2, Kunitz, conserved site	K06238|1|3e-12|70.9|dre:564005|collagen, type VI, alpha	N
Pma_10016635	P	0	1	0	0	9.68	--	--	IPR008166; Domain of unknown function DUF23	K14434|1|8e-33|142|cbr:CBG09285|alpha 1,6-fucoside beta 1,4-galactosyltransferase [EC:2.4.1.-]	N
Pma_10004297	N	0	0	3	0	9.61	gi|405974708|gb|EKC39333.1|	Putative RNA-binding protein 18 [Crassostrea gigas]	IPR000504; RNA recognition motif domain||IPR001436; Alpha crystallin/Heat shock protein||IPR002068; Heat shock protein Hsp20	K09542|1|4e-14|79.7|bfo:BRAFLDRAFT_130908|crystallin, alpha B	N
Pma_10003711	N	0	0	0	2	9.59	--	--	--	--	Y
Pma_10005702	N,P	2096	74	210	13	9.59	gi|914346307|gb|AKV63186.1|	P-U11, partial [Pinctada fucata]	--	--	Y
Pma_10031357	P	5	12	0	0	9.57	gi|57116355|gb|AAW33666.1|	unknown [Heterodera glycines]	--	--	Y
Pma_10006483	P	2	0	0	0	9.56	--	--	IPR000863; Sulfotransferase domain	K09671|1|9e-19|95.5|mmu:56773|carbohydrate 6-sulfotransferase 6 [EC:2.8.2.-]	N
Pma_10000506	P	2	0	0	0	9.54	gi|908489798|ref|XP_013094991.1|	PREDICTED: alpha-1,6-mannosylglycoprotein 6-beta-N-acetylglucosaminyltransferase A-like isoform X1 [Biomphalaria glabrata]	--	K00744|1|3e-82|306|gga:424286|alpha-1,3(6)-mannosylglycoprotein beta-1,6-N-acetyl-glucosaminyltransferase [EC:2.4.1.155]	N
Pma_10027313	P	1	0	0	0	9.54	--	--	IPR000504; RNA recognition motif domain	K13160|1|2e-94|347|xtr:100144726|heterogeneous nuclear ribonucleoprotein Q	N
Pma_10028422	N	0	0	9	33	9.54	gi|847164129|ref|XP_012826062.1|	PREDICTED: extensin-1-like [Xenopus tropicalis]	IPR003582; Metridin-like ShK toxin	--	N
Pma_10021965	P	0	4	0	0	9.52	--	--	IPR002007; Haem peroxidase, animal||IPR019791; Haem peroxidase, animal, subgroup	K10789|1|4e-41|169|tgu:100228147|myeloperoxidase [EC:1.11.1.7]	N
Pma_10021291	P	623	184	0	0	9.51	gi|657085746|gb|AID23861.1|	shematrin-2beta [Pinctada fucata]	--	--	Y
Pma_10018335	N	0	0	3	0	9.49	gi|405951274|gb|EKC19201.1|	Multimerin-2 [Crassostrea gigas]	IPR001073; Complement C1q protein	--	N
Pma_10027956	N,P	2	2	2	38	9.48	--	--	--	--	N
Pma_10013070	N,P	17	0	1	0	9.46	gi|762136575|ref|XP_011451569.1|	PREDICTED: latrophilin-3-like [Crassostrea gigas]	IPR000832; GPCR, family 2, secretin-like||IPR001304; C-type lectin||IPR017981; GPCR, family 2-like||IPR017983; GPCR, family 2, secretin-like, conserved site||IPR022624; Domain of unknown function DUF3497	K04594|1|1e-80|302|gga:422616|latrophilin 3	N
Pma_10022299	N,P	18	0	3	0	9.44	gi|391359325|sp|H2A0M7.1|PLSP_PINMG	RecName: Full=Peroxidase-like protein; Flags: Precursor [Pinctada margaritifera]	IPR002007; Haem peroxidase, animal||IPR019791; Haem peroxidase, animal, subgroup	K00431|1|2e-40|167|bfo:BRAFLDRAFT_67515|thyroid peroxidase [EC:1.11.1.8]	N
Pma_551.448	N,P	6	10	0	3	9.43	gi|391359314|sp|H2A0N2.1|NCP_PINMG	RecName: Full=NTR domain-containing protein; AltName: Full=Prism tissue inhibitor metalloproteinase protein 2; Flags: Precursor	IPR001134; Netrin domain||IPR001820; Proteinase inhibitor I35, tissue inhibitor of metalloproteinase	--	Y
Pma_10029262	P	3	1	0	0	9.41	gi|526481148|gb|AGR88240.1|	tyrosinase-like protein tyr-1 [Pinctada martensii]	IPR002227; Tyrosinase	K00505|1|5e-42|174|cel:C34G6.2|tyrosinase [EC:1.14.18.1]	Y
Pma_10021358	P	0	1	0	0	9.4	--	--	IPR000904; SEC7-like||IPR001849; Pleckstrin homology domain	K12495|1|1e-156|552|nvi:100119602|IQ motif and SEC7 domain-containing protein	N
Pma_10020434	N	0	0	13	0	9.39	gi|38602645|emb|CAE45763.1|	elongation factor 1 alpha [Axinella verrucosa]	IPR000795; Protein synthesis factor, GTP-binding||IPR004160; Translation elongation factor EFTu/EF1A, C-terminal||IPR004161; Translation elongation factor EFTu/EF1A, domain 2	K03231|1|0.0|633|tad:TRIADDRAFT_36635|elongation factor EF-1 alpha subunit [EC:3.6.5.3]	N
Pma_10005176	N,P	68	6	308	142	9.38	gi|444739343|dbj|BAM77437.1|	nacre protein [Pinctada fucata]	--	--	Y
Pma_10022251	N	0	0	0	2	9.37	gi|762110369|ref|XP_011437876.1|	PREDICTED: protein-tyrosine sulfotransferase 2-like [Crassostrea gigas]	--	K01021|1|1e-101|369|bfo:BRAFLDRAFT_89531|protein-tyrosine sulfotransferase [EC:2.8.2.20]	N
Pma_10022704	N	0	0	26	0	9.37	gi|685655652|gb|AIO42782.1|	hypothetical protein DM40_165 [Burkholderia cenocepacia]	--	--	N
Pma_10006893	N,P	33	0	19	0	9.36	gi|941507847|gb|ALK82329.1|	copper/zinc superoxide dismutase [Pinctada fucata]	IPR001424; Superoxide dismutase, copper/zinc binding domain	K00518|1|2e-06|55.8|pic:PICST_41302|superoxide dismutase [EC:1.15.1.1]	N
Pma_10022193	P	2	1	0	0	9.29	gi|762102049|ref|XP_011433516.1|	PREDICTED: uncharacterized protein LOC105332574 [Crassostrea gigas]	IPR002557; Chitin binding domain	--	N
Pma_10016753	P	1	0	0	0	9.28	gi|762075020|ref|XP_011440044.1|	PREDICTED: signal peptide, CUB and EGF-like domain-containing protein 1 isoform X1 [Crassostrea gigas]	IPR000859; CUB||IPR002740; EVE domain||IPR011641; Tyrosine-protein kinase ephrin type A/B receptor-like	K14616|1|5e-07|58.2|tad:TRIADDRAFT_53561|cubilin	N
Pma_10015665	N	0	0	0	2	9.27	gi|811916788|gb|AKE31561.1|	nacreserine protease inhibitor 3 [Pinctada martensii]	IPR002223; Proteinase inhibitor I2, Kunitz metazoa||IPR020901; Proteinase inhibitor I2, Kunitz, conserved site	K03909|1|7e-13|75.1|oaa:100086245|tissue factor pathway inhibitor	N
Pma_10016529	N,P	537	60	45	0	9.2	gi|391359282|sp|H2A0L6.1|HEX_PINMG	RecName: Full=Putative beta-hexosaminidase; AltName: Full=Beta-N-acetylhexosaminidase; AltName: Full=Chitobiase; AltName: Full=N-acetyl-beta-glucosaminidase; Flags: Precursor	IPR001540; Glycoside hydrolase, family 20||IPR004866; Chitobiase/hexosaminidase N-terminal domain||IPR015883; Glycoside hydrolase, family 20, catalytic core	K12373|1|2e-59|232|nve:NEMVE_v1g241973|hexosaminidase [EC:3.2.1.52]	N
Pma_10026610	N,P	28	32	3	0	9.19	gi|60390625|sp|Q6F4C6.1|PMN14_PINFU	RecName: Full=Prismalin-14; Flags: Precursor	--	--	N
Pma_10003354	N	0	0	7	0	9.13	gi|914346262|gb|AKV63164.1|	N-U8 [Pinctada fucata]	--	--	N
Pma_10004269	N	0	0	1	0	9.12	--	--	IPR000504; RNA recognition motif domain	K14411|1|3e-26|121|mdo:100020847|RNA-binding protein Musashi	N
Pma_10005159	N	0	0	6	11	9.12	gi|762155901|ref|XP_011416064.1|	PREDICTED: uncharacterized protein LOC105320008 [Crassostrea gigas]	IPR002227; Tyrosinase	K00505|1|5e-21|103|cel:C34G6.2|tyrosinase [EC:1.14.18.1]	Y
Pma_10021292	N,P	24	20	15	0	9.1	gi|93102299|dbj|BAE93433.1|	shematrin-1 [Pinctada fucata]	--	--	Y
Pma_10007389	P	5	0	0	0	9.08	gi|762117012|ref|XP_011441353.1|	PREDICTED: conserved oligomeric Golgi complex subunit 6-like [Crassostrea gigas]	IPR000716; Thyroglobulin type-1||IPR010490; Conserved oligomeric Golgi complex, subunit 6||IPR018247; EF-Hand 1, calcium-binding site||IPR019577; SPARC/Testican, calcium-binding domain	K08136|1|4e-28|127|cfa:489037|sparc/osteonectin, cwcv and kazal-like domains proteoglycan (testican)	N
Pma_10016825	N	0	0	1	0	9.06	--	--	IPR001747; Lipid transport protein, N-terminal||IPR001846; von Willebrand factor, type D domain||IPR009454; Lipid transport, open beta-sheet||IPR015255; Vitellinogen, open beta-sheet	K14462|1|3e-69|266|gga:396535|apolipoprotein B	N
Pma_10028201	N,P	23	16	10	7	9.05	gi|119852229|dbj|BAF42772.1|	tyrosinase-like protein 2 [Pinctada fucata]	IPR002227; Tyrosinase	K00505|1|3e-34|147|cel:C34G6.2|tyrosinase [EC:1.14.18.1]	Y
Pma_10010155	N	0	0	0	2	9.03	gi|941507825|gb|ALK82318.1|	PU-F1 [Pinctada fucata]	IPR002035; von Willebrand factor, type A	K08132|1|1e-10|67.8|mcc:717820|collagen, type XII, alpha	N
Pma_10021286	P	2	0	0	0	9.03	gi|888641161|dbj|GAO75139.1|	putative uncharacterized protein [Meiothermus ruber H328]	--	--	Y
Pma_10018927	N	0	0	4	0	9.01	--	--	IPR003598; Immunoglobulin subtype 2||IPR003599; Immunoglobulin subtype||IPR007110; Immunoglobulin-like||IPR013098; Immunoglobulin I-set	K12567|1|2e-56|222|pon:100435464|titin [EC:2.7.11.1]	N
Pma_10015047	N,P	0	1	0	5	9	gi|762095087|ref|XP_011430043.1|	PREDICTED: alkaline phosphatase-like [Crassostrea gigas]	IPR001952; Alkaline phosphatase||IPR018299; Alkaline phosphatase, active site	K01077|1|1e-137|488|ecb:100058275|alkaline phosphatase [EC:3.1.3.1]	N
Pma_10021771	P	0	1	0	0	8.99	--	--	--	--	N
Pma_10024287	N,P	2	0	8	0	8.98	gi|906541730|gb|AKS48154.1|	transgelin-like protein-3 [Mytilus coruscus]	IPR001715; Calponin homology domain	--	N
Pma_10019403	N,P	1	0	0	2	8.96	gi|762129381|ref|XP_011447814.1|	PREDICTED: metalloproteinase inhibitor 4-like [Crassostrea gigas]	IPR001134; Netrin domain||IPR001820; Proteinase inhibitor I35, tissue inhibitor of metalloproteinase	--	N
Pma_10028755	N	0	0	0	1	8.93	gi|695454609|gb|AIT18245.1|	MRNP protein [Pinctada martensii]	--	--	N
Pma_10010584	N	0	0	9	12	8.92	gi|676469173|ref|XP_009058446.1|	hypothetical protein LOTGIDRAFT_233583 [Lottia gigantea]	IPR001299; Ependymin	--	Y
Pma_10001039	N	0	0	1	0	8.91	--	--	IPR024810; Mab-21 domain	--	N
Pma_10016044	N	0	0	1	0	8.85	gi|762079777|ref|XP_011413535.1|	PREDICTED: uncharacterized protein LOC105318244 [Crassostrea gigas]	IPR002227; Tyrosinase	K00505|1|9e-37|156|cel:C34G6.2|tyrosinase [EC:1.14.18.1]	N
Pma_10019905	N	0	0	157	0	8.85	gi|472824681|dbj|BAN09033.1|	calponin-3, partial [Pinctada fucata]	IPR000557; Calponin repeat||IPR001715; Calponin homology domain||IPR003096; Smooth muscle protein/calponin	--	N
Pma_10018076	P	0	1	0	0	8.79	--	--	IPR007743; Interferon-inducible GTPase	K14140|1|9e-13|75.5|rno:303163|interferon gamma induced GTPase	N
Pma_10028517	N,P	2	0	46	52	8.78	gi|914346322|gb|AKV63194.1|	tissue inhibitor of metalloproteinase [Pinctada fucata]	IPR001134; Netrin domain||IPR001820; Proteinase inhibitor I35, tissue inhibitor of metalloproteinase	--	N
Pma_10031643	N,P	1	0	0	1	8.76	gi|239914096|dbj|BAH78733.1|	lysine-rich matrix protein 4 [Pinctada fucata]	--	--	Y
Pma_10005803	P	0	1	0	0	8.74	gi|632795192|gb|AHZ34294.1|	tyrosinase B3.2, partial [Pinctada maxima]	IPR002227; Tyrosinase	K00505|1|1e-30|135|cel:C34G6.2|tyrosinase [EC:1.14.18.1]	Y
Pma_285.134	N,P	8	0	4	0	8.72	gi|405950247|gb|EKC18246.1|	Ferric-chelate reductase 1 [Crassostrea gigas]	IPR002861; Reeler domain	K07756|1|2e-06|52.4|bfo:BRAFLDRAFT_123507|inositol-hexakisphosphate kinase [EC:2.7.4.21]	Y
Pma_10016869	P	0	4	0	0	8.71	gi|762146441|ref|XP_011456517.1|	PREDICTED: four-jointed box protein 1-like [Crassostrea gigas]	IPR009581; Domain of unknown function DUF1193	--	Y
Pma_10024991	N	0	0	1	0	8.71	gi|762092705|ref|XP_011428786.1|	PREDICTED: uncharacterized protein LOC105329293 [Crassostrea gigas]	IPR007621; Putative repair protein	--	Y
Pma_184.168	N,P	320	64	38	5	8.7	gi|914346288|gb|AKV63177.1|	P-U2 [Pinctada fucata]	IPR001223; Glycoside hydrolase, family 18, catalytic domain||IPR001579; Glycoside hydrolase, chitinase active site||IPR011583; Chitinase II	K01183|1|6e-63|242|phu:Phum_PHUM203740|chitinase [EC:3.2.1.14]	Y
Pma_10018719	P	13	0	0	0	8.64	gi|119852229|dbj|BAF42772.1|	tyrosinase-like protein 2 [Pinctada fucata]	IPR002227; Tyrosinase	K00505|1|5e-34|146|cel:C34G6.2|tyrosinase [EC:1.14.18.1]	N
Pma_10028757	N,P	7	0	136	171	8.63	gi|762090060|ref|XP_011427394.1|	PREDICTED: sodium-dependent glucose transporter 1B-like [Crassostrea gigas]	--	K08175|1|7e-14|80.1|cin:100181339|MFS transporter, FHS family, Na+ dependent glucose transporter 1	N
Pma_10032137	P	0	1	0	0	8.61	--	--	IPR009886; HCaRG||IPR017920; COMM domain	--	N
Pma_10019045	P	1	0	0	0	8.58	gi|90108933|pdb|2C0H|A	Chain A, X-Ray Structure Of Beta-Mannanase From Blue Mussel Mytilus Edulis	IPR001547; Glycoside hydrolase, family 5	--	N
Pma_10025786	N,P	1	0	4	2	8.58	gi|676492922|ref|XP_009066078.1|	hypothetical protein LOTGIDRAFT_169531 [Lottia gigantea]	--	--	N
Pma_10026774	P	2	0	0	0	8.58	gi|640546536|ref|WP_024978671.1|	hypothetical protein [Ralstonia pickettii]	IPR008197; Whey acidic protein, 4-disulphide core	--	Y
Pma_10009026	N,P	90	5	10	0	8.56	gi|676469743|ref|XP_009058631.1|	hypothetical protein LOTGIDRAFT_163832 [Lottia gigantea]	IPR005192; Glycoside hydrolase, family 49	--	Y
Pma_10014967	P	5	0	0	0	8.55	gi|762128016|ref|XP_011447102.1|	PREDICTED: DBH-like monooxygenase protein 1 [Crassostrea gigas]	--	K00503|1|2e-11|70.5|api:100166363|dopamine beta-monooxygenase [EC:1.14.17.1]	Y
Pma_10018611	P	0	1	0	0	8.55	gi|661890186|emb|CDP06245.1|	unnamed protein product [Coffea canephora]	IPR008197; Whey acidic protein, 4-disulphide core	--	Y
Pma_10025726	N	0	0	6	21	8.55	gi|762105618|ref|XP_011435380.1|	PREDICTED: carbonic anhydrase-like isoform X2 [Crassostrea gigas]	IPR001148; Alpha carbonic anhydrase||IPR018338; Carbonic anhydrase, alpha-class, conserved site	K01672|1|8e-51|202|xtr:100126213|carbonic anhydrase [EC:4.2.1.1]	N
Pma_10014430	P	2	0	0	0	8.53	gi|632795198|gb|AHZ34297.1|	tyrosinase BPmax1, partial [Pinctada maxima]	IPR002227; Tyrosinase	K00505|1|8e-36|153|cel:C34G6.2|tyrosinase [EC:1.14.18.1]	N
Pma_10004360	N	0	0	1	0	8.51	gi|762102165|ref|XP_011433571.1|	PREDICTED: probable chitinase 3 [Crassostrea gigas]	IPR001223; Glycoside hydrolase, family 18, catalytic domain||IPR001579; Glycoside hydrolase, chitinase active site||IPR002557; Chitin binding domain||IPR011583; Chitinase II	K01183|1|1e-135|481|bfo:BRAFLDRAFT_281651|chitinase [EC:3.2.1.14]	N
Pma_10011909	N	0	0	1	0	8.5	gi|914346262|gb|AKV63164.1|	N-U8 [Pinctada fucata]	--	--	Y
Pma_10023488	P	4	0	0	0	8.48	gi|313502695|gb|ADR63290.1|	F-type lectin [Pinctada martensii]	IPR000421; Coagulation factor 5/8 C-terminal type domain||IPR006585; Fucolectin tachylectin-4 pentraxin-1	K06942|1|1e-16|87.0|bfo:BRAFLDRAFT_74841	Y
Pma_10028592	P	0	1	0	0	8.48	gi|919085967|ref|XP_013380111.1|	PREDICTED: uncharacterized HIT-like protein Synpcc7942_1390 [Lingula anatina]	IPR001310; Histidine triad (HIT) protein||IPR019808; Histidine triad, conserved site	K02503|1|2e-23|108|tpv:TP01_0012|Hit-like protein involved in cell-cycle regulation	N
Pma_10013710	P	1	0	0	0	8.43	--	--	IPR000488; Death||IPR013684; Mitochondrial Rho-like||IPR020859; ROC GTPase	K08843|1|5e-20|100|ddi:DDB_G0269250|leucine-rich repeat kinase 1 [EC:2.7.11.1]	N
Pma_10027606	P	1	0	0	0	8.43	gi|762159660|ref|XP_011418024.1|	PREDICTED: uncharacterized protein LOC105321456 [Crassostrea gigas]	IPR024810; Mab-21 domain	--	N
Pma_10031687	N,P	0	5	0	1	8.42	gi|919099685|ref|XP_013386293.1|	PREDICTED: zinc finger protein 36, C3H1 type-like 1 [Lingula anatina]	IPR000571; Zinc finger, CCCH-type	K13056|1|1e-22|108|dre:30114|CCCH zinc finger protein C3H-4	N
Pma_10014474	N,P	211	57	17	0	8.4	gi|762153491|ref|XP_011414783.1|	PREDICTED: peroxidase-like protein [Crassostrea gigas]	IPR002007; Haem peroxidase, animal||IPR019791; Haem peroxidase, animal, subgroup	K00431|1|3e-53|211|mdo:100032350|thyroid peroxidase [EC:1.11.1.8]	N
Pma_10020984	N	0	0	26	0	8.4	gi|676422237|ref|XP_009043931.1|	hypothetical protein LOTGIDRAFT_208417 [Lottia gigantea]	IPR000782; FAS1 domain	K03454|1|3e-13|77.8|cci:CC1G_01742|mitochondrial carrier protein, MC family	Y
Pma_10007278	N,P	32	0	1	0	8.39	gi|762102866|ref|XP_011433937.1|	PREDICTED: protein slit-like isoform X2 [Crassostrea gigas]	IPR000152; EGF-type aspartate/asparagine hydroxylation site||IPR000372; Leucine-rich repeat-containing N-terminal||IPR000483; Cysteine-rich flanking region, C-terminal||IPR000742; Epidermal growth factor-like domain||IPR001611; Leucine-rich repeat||IPR001791; Laminin G domain||IPR001881; EGF-like calcium-binding||IPR003591; Leucine-rich repeat, typical subtype||IPR006207; Cystine knot, C-terminal…	K06839|1|0.0|1278|tca:660980|slit 2	N
Pma_10020928	N	0	0	25	12	8.39	gi|914346264|gb|AKV63165.1|	N-U9, partial [Pinctada fucata]	IPR000863; Sulfotransferase domain	K01025|1|6e-22|107|hsa:6819|[EC:2.8.2.-]	N
Pma_10017491	P	3	0	0	0	8.38	--	--	IPR000477; Reverse transcriptase||IPR002589; Appr-1-p processing||IPR012317; Poly(ADP-ribose) polymerase, catalytic domain	K10799|1|9e-12|73.6|dgr:Dgri_GH18604|tankyrase [EC:2.4.2.30]	N
Pma_10024855	N	0	0	2	5	8.36	gi|871273305|ref|XP_012945521.1|	PREDICTED: uncharacterized protein LOC101849577 [Aplysia californica]	--	K02349|1|9e-10|66.2|xtr:733897|DNA polymerase theta subunit [EC:2.7.7.7]	Y
Pma_10000464	P	1	0	0	0	8.35	gi|682458102|gb|KFZ15403.1|	hypothetical protein V501_02719 [Pseudogymnoascus sp. VKM F-4519 (FW-2642)]	IPR007087; Zinc finger, C2H2||IPR015880; Zinc finger, C2H2-like||IPR024810; Mab-21 domain	K09221|1|2e-13|78.6|mmu:109889|myeloid zinc finger protein 1	Y
Pma_10008951	N,P	130	76	120	804	8.23	gi|74767068|sp|Q27908.1|MANA_PINFU	RecName: Full=Nacrein; Flags: Precursor	IPR001148; Alpha carbonic anhydrase||IPR008160; Collagen triple helix repeat	K14327|1|6e-21|103|pyo:PY03876|regulator of nonsense transcripts 2	N
Pma_10023071	P	36	5	0	0	8.23	gi|914346286|gb|AKV63176.1|	P-U1 [Pinctada fucata]	IPR000323; Copper type II, ascorbate-dependent monooxygenase, N-terminal	K00503|1|3e-22|107|api:100166363|dopamine beta-monooxygenase [EC:1.14.17.1]	N
Pma_10004648	P	7	0	0	0	8.21	gi|762150271|ref|XP_011413088.1|	PREDICTED: CD109 antigen-like [Crassostrea gigas]	IPR001599; Alpha-2-macroglobulin||IPR002890; Alpha-2-macroglobulin, N-terminal||IPR009048; Alpha-macroglobulin, receptor-binding||IPR011626; A-macroglobulin complement component	K06530|1|8e-33|144|bfo:BRAFLDRAFT_120995|CD109 antigen	N
Pma_318.183	N,P	82	2	5	4	8.21	gi|73427350|gb|AAZ76258.1|	mantle gene 4 [Pinctada fucata]	IPR001073; Complement C1q protein	--	Y
Pma_10011963	P	0	3	0	0	8.18	gi|676473538|ref|XP_009059851.1|	hypothetical protein LOTGIDRAFT_234316 [Lottia gigantea]	--	--	Y
Pma_10029861	N	0	0	12	0	8.18	--	--	IPR022413; ATP:guanido phosphotransferase, N-terminal||IPR022414; ATP:guanido phosphotransferase, catalytic domain||IPR022415; ATP:guanido phosphotransferase active site	K00933|1|1e-134|479|pif:PITG_13551|creatine kinase [EC:2.7.3.2]	N
Pma_10016923	N,P	13	0	184	108	8.17	gi|914346262|gb|AKV63164.1|	N-U8 [Pinctada fucata]	--	--	Y
Pma_10011721	N	0	0	1	0	8.07	gi|762151586|ref|XP_011413780.1|	PREDICTED: putative ferric-chelate reductase 1 [Crassostrea gigas]	IPR002861; Reeler domain||IPR004877; Cytochrome b561, eukaryote||IPR006593; Cytochrome b561/ferric reductase transmembrane	K12589|1|5e-22|107|dse:Dsec_GM21652|exosome complex component RRP42	Y
Pma_10008261	N	0	0	1	4	8.06	gi|762093339|ref|XP_011429122.1|	PREDICTED: putative mediator of RNA polymerase II transcription subunit 26 isoform X1 [Crassostrea gigas]	--	--	N
Pma_10020833	N,P	53	0	14	0	8.04	gi|762146607|ref|XP_011456600.1|	PREDICTED: CD109 antigen-like [Crassostrea gigas]	IPR000276; GPCR, rhodopsin-like, 7TM||IPR001599; Alpha-2-macroglobulin||IPR002890; Alpha-2-macroglobulin, N-terminal||IPR011625; Alpha-2-macroglobulin, N-terminal 2||IPR011626; A-macroglobulin complement component||IPR017452; GPCR, rhodopsin-like superfamily	K06530|1|8e-61|237|ssc:100155478|CD109 antigen	Y
Pma_10008433	N,P	0	3	3	3	8.01	gi|116008297|gb|ABJ51956.1|	mitochondrial H+ ATPase a subunit [Pinctada fucata]	IPR000194; ATPase, F1/V1/A1 complex, alpha/beta subunit, nucleotide-binding domain||IPR000793; ATPase, F1/V1/A1 complex, alpha/beta subunit, C-terminal||IPR004100; ATPase, F1/V1/A1 complex, alpha/beta subunit, N-terminal||IPR020003; ATPase, alpha/beta subunit, nucleotide-binding domain, active site	K02132|1|0.0|887|xla:397732|F-type H+-transporting ATPase subunit alpha [EC:3.6.3.14]	N
Pma_10010988	P	3	0	0	0	8.01	gi|762162206|ref|XP_011419357.1|	PREDICTED: uncharacterized protein LOC105322382 [Crassostrea gigas]	--	--	N
Pma_10004467	P	1	0	0	0	7.97	gi|762094696|ref|XP_011429836.1|	PREDICTED: mannosyl-oligosaccharide 1,2-alpha-mannosidase IA-like [Crassostrea gigas]	IPR001382; Glycoside hydrolase, family 47	K01230|1|0.0|736|tca:658773|mannosyl-oligosaccharide alpha-1,2-mannosidase [EC:3.2.1.113]	N
Pma_10013749	N	0	0	1	0	7.97	--	--	IPR001140; ABC transporter, transmembrane domain||IPR001766; Transcription factor, fork head||IPR003439; ABC transporter-like||IPR003593; AAA+ ATPase domain||IPR017871; ABC transporter, conserved site||IPR017940; ABC transporter, integral membrane type 1	K05674|1|0.0|853|bfo:BRAFLDRAFT_83311|ATP-binding cassette, subfamily C (CFTR/MRP), member 10	N
Pma_10018660	N,P	2	0	1	0	7.95	gi|325504403|emb|CBX41701.1|	putative C1q domain containing protein MgC1q52 [Mytilus galloprovincialis]	IPR001073; Complement C1q protein	--	Y
Pma_1.497	N,P	16	14	0	1	7.94	gi|762133477|ref|XP_011449940.1|	PREDICTED: uncharacterized protein LOC105344061 isoform X1 [Crassostrea gigas]	IPR001283; Allergen V5/Tpx-1-related||IPR002413; Ves allergen||IPR014044; CAP domain	--	N
Pma_10005035	N	0	0	0	9	7.89	--	--	--	--	N
Pma_87.151	N	0	0	2	0	7.87	gi|319803017|tpg|DAA34039.1|	TPA: TPA_inf: fibrinogen-related protein 7 [Mytilus californianus]	IPR002181; Fibrinogen, alpha/beta/gamma chain, C-terminal globular||IPR020837; Fibrinogen, conserved site	K06252|1|4e-53|208|xtr:100135076|tenascin	Y
Pma_10030059	P	19	0	0	0	7.86	gi|391738008|sp|H2A0M3.1|AMO_PINMG	RecName: Full=Putative amine oxidase [copper-containing]; Flags: Precursor	IPR000269; Copper amine oxidase||IPR015798; Copper amine oxidase, C-terminal	K11182|1|1e-144|514|bfo:BRAFLDRAFT_217436|diamine oxidase [EC:1.4.3.22]	Y
Pma_10019904	N	0	0	1	0	7.82	gi|472824679|dbj|BAN09032.1|	calponin-2, partial [Pinctada fucata]	IPR000557; Calponin repeat||IPR003096; Smooth muscle protein/calponin	--	N
Pma_10021282	P	1	0	0	0	7.77	--	--	IPR002110; Ankyrin repeat||IPR020683; Ankyrin repeat-containing domain	--	N
Pma_10000837	P	1	0	0	0	7.76	gi|73427350|gb|AAZ76258.1|	mantle gene 4 [Pinctada fucata]	IPR001073; Complement C1q protein	--	N
Pma_10028371	P	0	2	0	0	7.75	gi|762127270|ref|XP_011446713.1|	PREDICTED: exosome complex exonuclease RRP44-like [Crassostrea gigas]	IPR001900; Ribonuclease II/R||IPR022966; Ribonuclease II/R, conserved site	K12585|1|0.0|1156|nvi:100114254|exosome complex exonuclease DIS3/RRP44 [EC:3.1.13.-]	N
Pma_10000069	N,P	1	1	1	0	7.67	gi|73427350|gb|AAZ76258.1|	mantle gene 4 [Pinctada fucata]	IPR001073; Complement C1q protein	--	N
Pma_10008184	P	1	0	0	0	7.67	--	--	IPR001073; Complement C1q protein	--	N
Pma_10014236	N	0	0	1	0	7.65	gi|762112539|ref|XP_011439011.1|	PREDICTED: trichohyalin-like isoform X1 [Crassostrea gigas]	IPR002108; Actin-binding, cofilin/tropomyosin type||IPR017904; ADF/Cofilin/Destrin	K05765|1|2e-22|108|edi:EDI_002830|cofilin	N
Pma_10003827	N,P	109	1	12	1	7.63	gi|762092110|ref|XP_011428480.1|	PREDICTED: inter-alpha-trypsin inhibitor heavy chain H3-like [Crassostrea gigas]	IPR002035; von Willebrand factor, type A||IPR010600; Inter-alpha-trypsin inhibitor heavy chain, C-terminal||IPR013694; VIT domain	K04860|1|3e-09|65.5|gga:415996|voltage-dependent calcium channel alpha-2/delta-3	Y
Pma_10005976	N	0	0	8	0	7.61	gi|405975056|gb|EKC39652.1|	Myosin heavy chain, striated muscle [Crassostrea gigas]	IPR000048; IQ motif, EF-hand binding site||IPR001609; Myosin head, motor domain||IPR004009; Myosin, N-terminal, SH3-like	K10352|1|0.0|1366|gga:395534|myosin heavy chain	N
Pma_10032179	P	0	1	0	0	7.6	--	--	--	K11491|1|1e-150|535|xtr:100495597|condensin-2 complex subunit D3	Y
Pma_10010158	P	1	0	0	0	7.58	gi|762150397|ref|XP_011413156.1|	PREDICTED: out at first protein-like [Crassostrea gigas]	--	--	N
Pma_10001888	N,P	22	1	1	0	7.55	gi|762137430|ref|XP_011452009.1|	PREDICTED: uncharacterized protein LOC105345528 [Crassostrea gigas]	IPR002557; Chitin binding domain	--	Y
Pma_10028504	N	0	0	0	1	7.54	--	--	IPR000315; Zinc finger, B-box	K11997|1|1e-10|68.9|nve:NEMVE_v1g238127|tripartite motif-containing protein 2/3	N
Pma_10018376	P	0	1	0	0	7.52	gi|676495326|ref|XP_009066854.1|	hypothetical protein LOTGIDRAFT_91642, partial [Lottia gigantea]	IPR003598; Immunoglobulin subtype 2||IPR003599; Immunoglobulin subtype||IPR004835; Fungal chitin synthase||IPR007110; Immunoglobulin-like||IPR013098; Immunoglobulin I-set	K00698|1|1e-143|511|tca:641504|chitin synthase [EC:2.4.1.16]	N
Pma_10024892	P	2	0	0	0	7.48	gi|524906221|ref|XP_005108444.1|	PREDICTED: iron/zinc purple acid phosphatase-like protein [Aplysia californica]	IPR004843; Metallophosphoesterase domain	K01113|1|2e-66|254|cel:Y105C5B.3|alkaline phosphatase D [EC:3.1.3.1]	N
Pma_10012382	P	4	0	0	0	7.47	--	--	--	--	N
Pma_10006715	N,P	738	70	62	8	7.46	gi|391738044|sp|H2A0L4.1|CHI1_PINMG	RecName: Full=Putative chitinase 1; AltName: Full=Chitinase-like protein 1; Short=Clp1; Flags: Precursor	IPR001223; Glycoside hydrolase, family 18, catalytic domain||IPR001579; Glycoside hydrolase, chitinase active site||IPR011583; Chitinase II	K01183|1|1e-114|415|phu:Phum_PHUM203740|chitinase [EC:3.2.1.14]	N
Pma_10023620	N,P	1	0	19	2	7.46	gi|260828907|ref|XP_002609404.1|	hypothetical protein BRAFLDRAFT_59661 [Branchiostoma floridae]	IPR002181; Fibrinogen, alpha/beta/gamma chain, C-terminal globular||IPR020837; Fibrinogen, conserved site	K06252|1|1e-47|189|tgu:100221864|tenascin	N
Pma_10017274	N,P	11	0	1	0	7.4	gi|762091304|ref|XP_011428046.1|	PREDICTED: poly(U)-specific endoribonuclease-D-like [Crassostrea gigas]	IPR018998; Endoribonuclease XendoU	K14648|1|8e-10|62.8|bfo:BRAFLDRAFT_75913|poly(U)-specific endoribonuclease [EC:3.1.-.-]	N
Pma_10032411	P	0	1	0	0	7.36	gi|405974552|gb|EKC39187.1|	hypothetical protein CGI_10024590 [Crassostrea gigas]	--	--	N
Pma_10024984	N	0	0	4	0	7.3	gi|405959537|gb|EKC25563.1|	hypothetical protein CGI_10002308 [Crassostrea gigas]	--	--	Y
Pma_10023456	P	1	0	0	0	7.25	--	--	--	K05401|1|7e-11|69.3|dre:403126|toll-like recepto 3	Y
Pma_10008037	P	11	1	0	0	7.23	--	--	IPR000217; Tubulin||IPR002452; Alpha tubulin||IPR003008; Tubulin/FtsZ, GTPase domain||IPR006094; FAD linked oxidase, N-terminal||IPR016166; FAD-binding, type 2||IPR017975; Tubulin, conserved site	K09828|1|0.0|736|bfo:BRAFLDRAFT_119277|delta24-sterol reductase [EC:1.3.1.72]	N
Pma_10024762	P	45	0	0	0	7.21	gi|762164283|ref|XP_011420449.1|	PREDICTED: uncharacterized protein LOC105323169 [Crassostrea gigas]	IPR001540; Glycoside hydrolase, family 20||IPR004866; Chitobiase/hexosaminidase N-terminal domain||IPR015883; Glycoside hydrolase, family 20, catalytic core	K12373|1|5e-84|314|nve:NEMVE_v1g241973|hexosaminidase [EC:3.2.1.52]	N
Pma_10013533	N,P	1250	166	485	212	7.18	gi|119852227|dbj|BAF42771.1|	tyrosinase-like protein 1 [Pinctada fucata]	IPR002227; Tyrosinase	K00505|1|2e-30|134|cel:C34G6.2|tyrosinase [EC:1.14.18.1]	Y
Pma_10016683	P	3	0	0	0	7.12	gi|488980509|ref|WP_002891349.1|	flagellar biosynthesis protein FliS [Streptococcus salivarius]	--	K10371|1|4e-06|57.0|tgu:100231701|troponin I, slow skeletal muscle	N
Pma_10011421	N	0	0	1	0	7.11	gi|762085415|ref|XP_011425019.1|	PREDICTED: protein PIF-like [Crassostrea gigas]	IPR002035; von Willebrand factor, type A||IPR002557; Chitin binding domain	K08133|1|3e-09|64.3|gga:396276|collagen, type XIV, alpha	N
Pma_10010496	N	0	0	1	0	7.1	--	--	IPR000337; GPCR, family 3||IPR000719; Protein kinase, catalytic domain||IPR001245; Serine-threonine/tyrosine-protein kinase catalytic domain||IPR001828; Extracellular ligand-binding receptor||IPR002290; Serine/threonine- / dual-specificity protein kinase, catalytic domain||IPR008266; Tyrosine-protein kinase, active site||IPR017441; Protein kinase, ATP binding site||IPR020635; Tyrosine-protein kin…	K04527|1|5e-74|281|ptr:455649|insulin receptor [EC:2.7.10.1]	N
Pma_10016344	N,P	0	1	0	1	7.09	gi|209981275|gb|ACJ05318.1|	leucine aminopeptidase-like protein [Crassostrea gigas]	IPR000819; Peptidase M17, leucyl aminopeptidase, C-terminal||IPR008283; Peptidase M17, leucyl aminopeptidase, N-terminal||IPR011356; Peptidase M17	K11142|1|1e-166|584|bta:781648|cytosol aminopeptidase [EC:3.4.11.1 3.4.11.5]	N
Pma_10011379	N,P	13	2	1	1	7.08	gi|239914090|dbj|BAH78730.1|	lysine-rich matrix protein 4 [Pinctada fucata]	--	--	N
Pma_10005917	N	0	0	1	0	7.05	--	--	IPR001140; ABC transporter, transmembrane domain||IPR003439; ABC transporter-like||IPR003593; AAA+ ATPase domain||IPR017871; ABC transporter, conserved site||IPR017940; ABC transporter, integral membrane type 1	K05667|1|0.0|1379|xtr:100135090|ATP-binding cassette, subfamily C (CFTR/MRP), member 3	Y
Pma_10006144	P	1	0	0	0	7.02	--	--	IPR001452; Src homology-3 domain||IPR011511; Variant SH3||IPR013625; Tensin phosphotyrosine-binding domain	K07365|1|1e-06|57.0|tca:658201|NCK adaptor protein	Y
Pma_530.149	N	0	0	15	0	6.99	gi|762086870|ref|XP_011425717.1|	PREDICTED: collagen alpha-1(XIV) chain-like [Crassostrea gigas]	IPR002035; von Willebrand factor, type A	K06238|1|7e-54|213|xtr:100486063|collagen, type VI, alpha	Y
Pma_191.168	P	1	1	0	0	6.98	gi|762128612|ref|XP_011447411.1|	PREDICTED: uncharacterized protein LOC105342230 [Crassostrea gigas]	IPR011105; Cell wall hydrolase, SleB	--	Y
Pma_10013015	P	1	0	0	0	6.97	gi|762071623|ref|XP_011425986.1|	PREDICTED: exocyst complex component 4-like isoform X1 [Crassostrea gigas]	IPR007191; Sec8 exocyst complex component specific domain	K06111|1|0.0|732|bta:537690|exocyst complex component 4	N
Pma_10005639	N,P	2	7	2	5	6.94	gi|762141795|ref|XP_011454094.1|	PREDICTED: electron transfer flavoprotein subunit alpha, mitochondrial-like [Crassostrea gigas]	IPR014730; Electron transfer flavoprotein, alpha/beta-subunit, N-terminal||IPR014731; Electron transfer flavoprotein, alpha subunit, C-terminal||IPR018206; Electron transfer flavoprotein, alpha subunit, C-terminal, conserved site	K03522|1|1e-138|491|dre:325724|electron transfer flavoprotein alpha subunit	N
Pma_10005178	N,P	48	14	307	100	6.86	gi|342330732|dbj|BAK57308.1|	nacre protein [Pinctada fucata]	--	--	Y
Pma_10002747	N	0	0	2	0	6.83	gi|762132903|ref|XP_011449645.1|	PREDICTED: uncharacterized protein LOC105343847 [Crassostrea gigas]	IPR001466; Beta-lactamase-related	--	N
Pma_10015084	N	0	0	0	1	6.83	gi|762146153|ref|XP_011456372.1|	PREDICTED: troponin T-like isoform X8 [Crassostrea gigas]	--	K12046|1|1e-09|63.5|dse:Dsec_GM17606|troponin T, fast skeletal muscle	N
Pma_10019352	N	0	0	0	1	6.82	gi|762129104|ref|XP_011447670.1|	PREDICTED: NACHT and WD repeat domain-containing protein 2-like isoform X1 [Crassostrea gigas]	IPR001680; WD40 repeat||IPR007111; NACHT nucleoside triphosphatase||IPR017986; WD40-repeat-containing domain||IPR019775; WD40 repeat, conserved site	K11127|1|3e-28|129|bfo:BRAFLDRAFT_128562|telomerase protein component 1	N
Pma_10027321	P	38	3	0	0	6.82	gi|762084038|ref|XP_011424488.1|	PREDICTED: glucose dehydrogenase [FAD, quinone]-like [Crassostrea gigas]	IPR000172; Glucose-methanol-choline oxidoreductase, N-terminal||IPR003590; Leucine-rich repeat, ribonuclease inhibitor subtype||IPR007867; Glucose-methanol-choline oxidoreductase, C-terminal||IPR009109; Ran-GTPase activating protein 1, C-terminal	K14319|1|5e-97|358|mmu:19387|Ran GTPase-activating protein 1	N
Pma_10020909	N,P	6	0	54	4	6.81	gi|762121296|ref|XP_011443571.1|	PREDICTED: 70 kDa neurofilament protein-like [Crassostrea gigas]	IPR001322; Lamin Tail Domain	K07611|1|8e-10|65.5|xla:397912|lamin B	N
Pma_10028542	P	4	0	0	0	6.75	gi|688604265|ref|XP_009293375.1|	--	--	K10388|1|1e-14|84.0|xtr:100145182|plectin	N
Pma_10030212	P	1	0	0	0	6.75	--	--	IPR006052; Tumour necrosis factor	K04389|1|1e-10|69.7|dre:735295|tumor necrosis factor superfamily, member 6	N
Pma_10026041	N	0	0	0	1	6.74	--	--	IPR002495; Glycosyl transferase, family 8	K13676|1|1e-43|177|pon:100435193|UDP-xylose:glucoside alpha-1,3-xylosyltransferase [EC:2.4.2.-]	N
Pma_10005268	N	0	0	2	0	6.68	gi|750925909|gb|AJF34881.1|	glyceraldehyde 3-phosphate dehydrogenase, partial [Pinctada fucata]	IPR020828; Glyceraldehyde 3-phosphate dehydrogenase, NAD(P) binding domain||IPR020829; Glyceraldehyde 3-phosphate dehydrogenase, catalytic domain||IPR020830; Glyceraldehyde 3-phosphate dehydrogenase, active site||IPR020831; Glyceraldehyde/Erythrose phosphate dehydrogenase family	K00134|1|1e-131|468|ang:ANI_1_256144|glyceraldehyde 3-phosphate dehydrogenase [EC:1.2.1.12]	N
Pma_10001574	N	0	0	1	0	6.67	gi|762117144|ref|XP_011441422.1|	PREDICTED: fructose-bisphosphate aldolase-like [Crassostrea gigas]	IPR000741; Fructose-bisphosphate aldolase, class-I	K01623|1|1e-149|528|smm:Smp_042160.2|fructose-bisphosphate aldolase, class I [EC:4.1.2.13]	N
Pma_10014103	P	1	0	0	0	6.67	gi|762162806|ref|XP_011419679.1|	PREDICTED: alpha-L-fucosidase-like [Crassostrea gigas]	IPR000933; Glycoside hydrolase, family 29||IPR016286; Glycoside hydrolase, family 29, bacteria/metazoa/fungi||IPR018526; Glycoside hydrolase, family 29, conserved site	K01206|1|1e-174|612|spu:592142|alpha-L-fucosidase [EC:3.2.1.51]	Y
Pma_10007057	N	0	0	3	0	6.66	--	--	IPR002097; Profilin/allergen	K05759|1|2e-60|231|nve:NEMVE_v1g246711|profilin	N
Pma_10025633	P	0	1	0	0	6.66	--	--	IPR008146; Glutamine synthetase, catalytic domain	K01915|1|8e-67|255|hmg:100209458|glutamine synthetase [EC:6.3.1.2]	N
Pma_10002962	N	0	0	3	0	6.65	gi|194862370|ref|XP_001969987.1|	--	IPR018247; EF-Hand 1, calcium-binding site	--	Y
Pma_217.395	N,P	24	0	476	63	6.65	gi|914346268|gb|AKV63167.1|	P,N-U1 [Pinctada fucata]	--	--	N
Pma_10013532	N,P	190	39	44	0	6.64	gi|119852227|dbj|BAF42771.1|	tyrosinase-like protein 1 [Pinctada fucata]	IPR002227; Tyrosinase	K00505|1|2e-28|128|cel:C34G6.2|tyrosinase [EC:1.14.18.1]	N
Pma_10021246	P	3	0	0	0	6.63	gi|946589049|gb|KRG01494.1|	uncharacterized protein Dmoj_GI22868, isoform E [Drosophila mojavensis]	IPR002223; Proteinase inhibitor I2, Kunitz metazoa||IPR003598; Immunoglobulin subtype 2||IPR003599; Immunoglobulin subtype||IPR003961; Fibronectin, type III||IPR007110; Immunoglobulin-like||IPR008197; Whey acidic protein, 4-disulphide core||IPR010909; PLAC||IPR013098; Immunoglobulin I-set||IPR015874; 4-disulphide core||IPR020901; Proteinase inhibitor I2, Kunitz, conserved site	K03909|1|6e-44|181|oaa:100086245|tissue factor pathway inhibitor	N
Pma_10022633	P	2	0	0	0	6.62	gi|762090742|ref|XP_011427753.1|	PREDICTED: uncharacterized protein YMR317W-like [Crassostrea gigas]	--	--	N
Pma_10012969	P	1	0	0	0	6.61	gi|762085593|ref|XP_011425115.1|	PREDICTED: sacsin-like [Crassostrea gigas]	IPR007842; HEPN	--	N
Pma_10003590	P	16	1	0	0	6.6	gi|762166112|ref|XP_011421370.1|	PREDICTED: uncharacterized protein LOC105324009, partial [Crassostrea gigas]	IPR000884; Thrombospondin, type 1 repeat	--	N
Pma_10012622	N,P	495	108	125	0	6.6	gi|119852227|dbj|BAF42771.1|	tyrosinase-like protein 1 [Pinctada fucata]	IPR002227; Tyrosinase	K00505|1|1e-30|135|cel:C34G6.2|tyrosinase [EC:1.14.18.1]	N
Pma_10001243	N	0	0	11	0	6.57	--	--	IPR001298; Filamin/ABP280 repeat||IPR017868; Filamin/ABP280 repeat-like	K04437|1|0.0|728|nvi:100123445|filamin	N
Pma_10013219	P	97	2	0	0	6.55	gi|405972151|gb|EKC36937.1|	hypothetical protein CGI_10023084 [Crassostrea gigas]	IPR002557; Chitin binding domain	--	Y
Pma_10018992	N	0	0	1	0	6.54	--	--	--	K04467|1|3e-17|90.9|hmg:100207607|inhibitor of nuclear factor kappa-B kinase alpha subunit [EC:2.7.11.10]	N
Pma_10028883	N,P	27	0	47	21	6.54	gi|391359279|sp|H2A0L8.1|FND2_PINMG	RecName: Full=Fibronectin type III domain-containing protein 2; Flags: Precursor	IPR003961; Fibronectin, type III	K06777|1|3e-23|110|nvi:100121249|protein tyrosine phosphatase, receptor type, D [EC:3.1.3.48]	N
Pma_10012675	N,P	0	1	0	1	6.53	--	--	IPR001650; Helicase, C-terminal||IPR002464; DNA/RNA helicase, ATP-dependent, DEAH-box type, conserved site||IPR007502; Helicase-associated domain||IPR011545; DNA/RNA helicase, DEAD/DEAH box type, N-terminal||IPR011709; Domain of unknown function DUF1605||IPR014001; Helicase, superfamily 1/2, ATP-binding domain	K14442|1|1e-173|611|ota:Ot11g02100|ATP-dependent RNA helicase DHX36 [EC:3.6.4.13]	N
Pma_10020885	N	0	0	0	1	6.53	gi|742156911|ref|XP_010846069.1|	PREDICTED: disheveled-associated activator of morphogenesis 1 [Bison bison bison]	IPR003104; Actin-binding FH2/DRF autoregulatory||IPR010472; Diaphanous FH3||IPR010473; Diaphanous GTPase-binding||IPR014768; GTPase-binding/formin homology 3||IPR015425; Actin-binding FH2	K04512|1|0.0|929|rno:314212|dishevelled associated activator of morphogenesis	N
Pma_10013362	N,P	1	0	45	22	6.52	gi|914346252|gb|AKV63159.1|	N-U3 [Pinctada fucata]	--	--	Y
Pma_10035146	N	0	0	0	1	6.52	--	--	IPR020049; Protein of unknown function DUF2184	--	N
Pma_10008445	N,P	23	2	13	14	6.51	gi|157135235|ref|XP_001663442.1|	AAEL013279-PA [Aedes aegypti]	IPR002130; Cyclophilin-like peptidyl-prolyl cis-trans isomerase domain	K03768|1|3e-43|174|dsi:Dsim_GD25116|peptidyl-prolyl cis-trans isomerase B (cyclophilin B) [EC:5.2.1.8]	N
Pma_10016775	N,P	4	0	4	0	6.51	--	--	IPR000308; 14-3-3 protein||IPR023409; 14-3-3 protein, conserved site||IPR023410; 14-3-3 domain	K06630|1|5e-55|214|cfa:480645|tyrosine 3-monooxygenase/tryptophan 5-monooxygenase activation protein	N
Pma_10020795	N	0	0	0	1	6.51	--	--	--	--	Y
Pma_10025585	N,P	2	0	2	1	6.49	--	--	IPR001820; Proteinase inhibitor I35, tissue inhibitor of metalloproteinase	--	N
Pma_10009306	P	55	0	0	0	6.48	gi|338817924|sp|Q54SZ6.2|Y8359_DICDI	RecName: Full=Putative uncharacterized protein DDB_G0282133	--	--	N
Pma_10019226	N	0	0	1	0	6.43	gi|374849280|dbj|BAL52328.1|	heat shock protein 70 [Pinctada fucata]	IPR001023; Heat shock protein Hsp70||IPR013126; Heat shock protein 70||IPR018181; Heat shock protein 70, conserved site	K03283|1|0.0|997|tgu:100228250|heat shock 70kDa protein 1/8	N
Pma_10028882	N,P	461	53	65	7	6.42	gi|391359278|sp|H2A0L7.1|FND1_PINMG	RecName: Full=Fibronectin type III domain-containing protein 1; Flags: Precursor [Pinctada margaritifera]	IPR003961; Fibronectin, type III	K06777|1|4e-32|141|der:Dere_GG21203|protein tyrosine phosphatase, receptor type, D [EC:3.1.3.48]	Y
Pma_10028811	N,P	11	4	1	7	6.41	gi|762078229|ref|XP_011452879.1|	PREDICTED: G8 domain-containing protein DDB_G0286311-like [Crassostrea gigas]	IPR001507; Zona pellucida sperm-binding protein	--	N
Pma_10009830	N	0	0	4	0	6.4	gi|919002883|ref|XP_013414698.1|	PREDICTED: tensin-like isoform X9 [Lingula anatina]	IPR000980; SH2 domain||IPR003595; Protein-tyrosine phosphatase, catalytic||IPR006020; Phosphotyrosine interaction domain||IPR013625; Tensin phosphotyrosine-binding domain||IPR014019; Phosphatase tensin type||IPR014020; Tensin phosphatase, C2 domain	K00665|1|4e-69|265|dpe:Dper_GL12292|fatty acid synthase, animal type [EC:2.3.1.85]	N
Pma_561.245	P	1	0	0	0	6.35	--	--	IPR006342; Methyltransferase FkbM	--	N
Pma_10007276	P	2	0	0	0	6.34	--	--	--	--	N
Pma_10022578	N,P	449	33	42	2	6.32	gi|353558891|sp|P86952.1|TYRO_PINMA	RecName: Full=Tyrosinase-like protein; AltName: Full=Tyrosinase-2; Flags: Precursor	IPR002227; Tyrosinase	K00505|1|3e-29|130|cel:C34G6.2|tyrosinase [EC:1.14.18.1]	Y
Pma_10006913	N	0	0	1	0	6.27	gi|908492107|ref|XP_013095739.1|	PREDICTED: collagen alpha-1(XXIII) chain-like [Biomphalaria glabrata]	IPR001791; Laminin G domain||IPR008160; Collagen triple helix repeat	K06238|1|1e-27|125|mmu:68553|collagen, type VI, alpha	Y
Pma_10025988	N	0	0	2	0	6.27	gi|676472442|ref|XP_009059493.1|	hypothetical protein LOTGIDRAFT_218488 [Lottia gigantea]	IPR000299; FERM domain||IPR002558; I/LWEQ||IPR015009; Vinculin-binding site-containing domain||IPR015224; Talin, central||IPR018979; FERM, N-terminal||IPR019747; FERM conserved site||IPR019748; FERM central domain||IPR019749; Band 4.1 domain	K06271|1|0.0|2737|spu:580010|talin	N
Pma_146.639	N	0	0	10	8	6.12	--	--	--	--	N
Pma_162.138	N	0	0	2	0	6.11	gi|762123485|ref|XP_011444724.1|	PREDICTED: uncharacterized protein LOC105340397 [Crassostrea gigas]	--	--	N
Pma_10014568	N	0	0	55	0	6.1	gi|762144802|ref|XP_011455669.1|	PREDICTED: filamin-C-like isoform X11 [Crassostrea gigas]	IPR001298; Filamin/ABP280 repeat||IPR001589; Actinin-type, actin-binding, conserved site||IPR001715; Calponin homology domain||IPR017868; Filamin/ABP280 repeat-like	K04437|1|0.0|1792|mdo:100014156|filamin	N
Pma_10022884	P	4	0	0	0	6.1	gi|762166632|ref|XP_011421628.1|	PREDICTED: uncharacterized protein LOC105324270 [Crassostrea gigas]	IPR000832; GPCR, family 2, secretin-like||IPR017981; GPCR, family 2-like	K04599|1|1e-18|97.4|dme:Dmel_CG6530|G protein-coupled receptor Mth (Methuselah protein)	N
Pma_10009329	P	2	3	0	0	6.09	gi|762077394|ref|XP_011450571.1|	PREDICTED: uncharacterized protein LOC105344485, partial [Crassostrea gigas]	IPR001627; Semaphorin/CD100 antigen	--	Y
Pma_10004845	N,P	37	10	24	34	6.04	--	--	--	--	N
Pma_10025386	N,P	0	6	2	1	5.98	gi|156347652|ref|XP_001621703.1|	hypothetical protein NEMVEDRAFT_v1g221670 [Nematostella vectensis]	IPR001212; Somatomedin B domain	--	N
Pma_10010848	P	5	0	0	0	5.96	gi|762132481|ref|XP_011449426.1|	PREDICTED: probable serine carboxypeptidase CPVL isoform X1 [Crassostrea gigas]	IPR001563; Peptidase S10, serine carboxypeptidase	K09645|1|3e-53|208|spu:581053|vitellogenic carboxypeptidase-like protein [EC:3.4.16.-]	Y
Pma_10004510	N	0	0	2	0	5.93	gi|19115766|ref|NP_594854.1|	translation initiation factor eIF4A (predicted) [Schizosaccharomyces pombe 972h-]	IPR000629; RNA helicase, ATP-dependent, DEAD-box, conserved site||IPR001650; Helicase, C-terminal||IPR011545; DNA/RNA helicase, DEAD/DEAH box type, N-terminal||IPR014001; Helicase, superfamily 1/2, ATP-binding domain	K03257|1|1e-106|385|pif:PITG_19129|translation initiation factor eIF-4A	N
Pma_219.376	P	1	0	0	0	5.9	gi|762070298|ref|XP_011442544.1|	PREDICTED: uncharacterized protein LOC105338905 [Crassostrea gigas]	--	--	N
Pma_10026391	N,P	10	0	17	7	5.89	gi|762075095|ref|XP_011440420.1|	PREDICTED: trafficking protein particle complex subunit 9-like isoform X2 [Crassostrea gigas]	IPR013935; TRAPP II complex, Trs120	--	N
Pma_10009482	N,P	1	0	1	0	5.88	gi|449680372|ref|XP_002156125.2|	PREDICTED: metalloproteinase inhibitor 3-like [Hydra vulgaris]	IPR001134; Netrin domain||IPR001820; Proteinase inhibitor I35, tissue inhibitor of metalloproteinase	--	N
Pma_10003004	P	4	3	0	0	5.87	--	--	--	--	Y
Pma_10025887	N	0	0	1	0	5.86	gi|75003550|sp|Q5GIS3.1|GBB_PINFU	RecName: Full=Guanine nucleotide-binding protein subunit beta; Short=pfGbeta1; AltName: Full=G protein subunit beta-1	IPR001632; G-protein, beta subunit||IPR001680; WD40 repeat||IPR017986; WD40-repeat-containing domain||IPR019775; WD40 repeat, conserved site||IPR020472; G-protein beta WD-40 repeat	K07972|1|0.0|649|cel:F13D12.7|guanine nucleotide binding protein (G protein), beta, other	N
Pma_10019240	P	1	0	0	0	5.85	--	--	IPR000357; HEAT||IPR001680; WD40 repeat||IPR004083; Regulatory associated protein of TOR	K07204|1|0.0|781|hsa:57521|regulatory associated protein of mTOR	Y
Pma_10005329	N,P	4	0	1	0	5.84	gi|762128787|ref|XP_011447502.1|	PREDICTED: endoglucanase 13-like [Crassostrea gigas]	IPR001701; Glycoside hydrolase, family 9||IPR006028; Gamma-aminobutyric acid A receptor||IPR006029; Neurotransmitter-gated ion-channel transmembrane domain||IPR006201; Neurotransmitter-gated ion-channel||IPR006202; Neurotransmitter-gated ion-channel ligand-binding||IPR018221; Glycoside hydrolase, family 9, active site	K01179|1|1e-69|266|osa:4330912|endoglucanase [EC:3.2.1.4]	N
Pma_10019756	P	14	0	0	0	5.81	gi|762084816|ref|XP_011424908.1|	PREDICTED: amiloride-sensitive amine oxidase [copper-containing]-like isoform X2 [Crassostrea gigas]	IPR000269; Copper amine oxidase||IPR015798; Copper amine oxidase, C-terminal	K00276|1|7e-64|246|xtr:594972|primary-amine oxidase [EC:1.4.3.21]	N
Pma_10005472	P	2	0	0	0	5.8	--	--	IPR001563; Peptidase S10, serine carboxypeptidase||IPR018202; Peptidase S10, serine carboxypeptidase, active site	K13289|1|1e-113|408|gga:428163|cathepsin A (carboxypeptidase C) [EC:3.4.16.5]	Y
Pma_10010072	N	0	0	0	1	5.8	--	--	IPR000608; Ubiquitin-conjugating enzyme, E2||IPR022103; Protein of unknown function DUF3643	K10586|1|0.0|2518|mdo:100027051|baculoviral IAP repeat-containing protein 6 (apollon) [EC:6.3.2.19]	N
Pma_10021981	N	0	0	8	0	5.8	gi|762108445|ref|XP_011436848.1|	PREDICTED: adenylate kinase isoenzyme 5-like isoform X1 [Crassostrea gigas]	IPR000850; Adenylate kinase	K00939|1|1e-98|360|vcn:VOLCADRAFT_108787|adenylate kinase [EC:2.7.4.3]	N
Pma_10029532	N,P	1	2	16	45	5.75	gi|374093181|dbj|BAL46658.1|	matrix protein [Pinctada fucata]	--	--	N
Pma_10029860	N	0	0	6	0	5.75	gi|44885729|dbj|BAD11950.1|	arginine kinase [Crassostrea gigas]	IPR022413; ATP:guanido phosphotransferase, N-terminal||IPR022414; ATP:guanido phosphotransferase, catalytic domain	K00933|1|3e-34|146|nvi:100114388|creatine kinase [EC:2.7.3.2]	N
Pma_10001350	N	0	0	1	0	5.74	gi|762148665|ref|XP_011412260.1|	PREDICTED: Niemann-Pick C1 protein-like [Crassostrea gigas]	IPR000731; Sterol-sensing domain||IPR003392; Patched||IPR003952; Fumarate reductase/succinate dehydrogenase, FAD-binding site||IPR003953; Fumarate reductase/succinate dehydrogenase flavoprotein, N-terminal||IPR015939; Fumarate reductase/succinate dehydrogenase flavoprotein-like, C-terminal	K12385|1|0.0|1266|bfo:BRAFLDRAFT_116988|Niemann-Pick C1 protein	N
Pma_10021449	P	22	3	0	0	5.73	gi|914346280|gb|AKV63173.1|	P,N-U7 [Pinctada fucata]	--	--	Y
Pma_10013542	P	4	0	0	0	5.71	gi|762135853|ref|XP_011451182.1|	PREDICTED: sialate O-acetylesterase-like [Crassostrea gigas]	IPR005181; Domain of unknown function DUF303, acetylesterase putative	K05970|1|1e-124|449|bfo:BRAFLDRAFT_217332|sialate O-acetylesterase [EC:3.1.1.53]	N
Pma_10030492	N,P	0	3	1	1	5.71	--	--	IPR003593; AAA+ ATPase domain||IPR003959; ATPase, AAA-type, core||IPR011704; ATPase, dynein-related, AAA domain	--	N
Pma_10027763	N,P	54	0	24	10	5.66	gi|486339845|ref|WP_001586968.1|	phage tail fiber protein [Escherichia coli]	--	--	N
Pma_10002132	N	0	0	0	1	5.65	--	--	--	--	N
Pma_10024761	P	15	0	0	0	5.63	gi|762164283|ref|XP_011420449.1|	PREDICTED: uncharacterized protein LOC105323169 [Crassostrea gigas]	IPR001540; Glycoside hydrolase, family 20||IPR015883; Glycoside hydrolase, family 20, catalytic core	K12373|1|1e-146|519|nve:NEMVE_v1g241973|hexosaminidase [EC:3.2.1.52]	N
Pma_10005070	N	0	0	0	1	5.62	gi|332688203|dbj|BAK22656.1|	secreted protein [Pinctada fucata]	IPR018247; EF-Hand 1, calcium-binding site||IPR019577; SPARC/Testican, calcium-binding domain	--	N
Pma_10003059	N,P	202	6	31	1	5.6	gi|725828780|gb|AIY35207.1|	alpha-2 macroglobulin-like protein [Pinctada martensii]	IPR001599; Alpha-2-macroglobulin||IPR009048; Alpha-macroglobulin, receptor-binding||IPR011626; A-macroglobulin complement component	K06530|1|2e-75|285|bfo:BRAFLDRAFT_120995|CD109 antigen	N
Pma_10011661	N	0	0	2	5	5.59	gi|664806460|gb|AIF72920.1|	chitin binding protein [Pinctada martensii]	IPR004302; Chitin-binding, domain 3	--	Y
Pma_10029607	P	5	0	0	0	5.59	gi|762090616|ref|XP_011427688.1|	PREDICTED: neutral alpha-glucosidase AB-like isoform X3 [Crassostrea gigas]	IPR000322; Glycoside hydrolase, family 31||IPR006703; AIG1	K05546|1|0.0|1096|xla:100037025|alpha 1,3-glucosidase [EC:3.2.1.84]	N
Pma_10021568	P	1	0	0	0	5.58	--	--	IPR003172; MD-2-related lipid-recognition	--	Y
Pma_10009330	P	18	5	0	0	5.54	gi|405961544|gb|EKC27333.1|	Plexin-A4 [Crassostrea gigas]	IPR001627; Semaphorin/CD100 antigen||IPR002165; Plexin||IPR002909; Cell surface receptor IPT/TIG||IPR013548; Plexin, cytoplasmic RasGAP domain	K06820|1|1e-68|263|bfo:BRAFLDRAFT_70294|plexin A	Y
Pma_10019835	N	0	0	5	0	5.54	gi|762086940|ref|XP_011425751.1|	PREDICTED: collagen alpha-5(VI) chain-like [Crassostrea gigas]	IPR002035; von Willebrand factor, type A	K06238|1|1e-50|202|xtr:100486063|collagen, type VI, alpha	N
Pma_10014489	P	4	0	0	0	5.52	gi|405960153|gb|EKC26098.1|	Neural/ectodermal development factor IMP-L2 [Crassostrea gigas]	IPR003598; Immunoglobulin subtype 2||IPR003599; Immunoglobulin subtype||IPR007110; Immunoglobulin-like||IPR013098; Immunoglobulin I-set	K02350|1|9e-13|75.5|pfd:PFDG_03263|DNA polymerase zeta subunit [EC:2.7.7.7]	N
Pma_10004747	N	0	0	159	0	5.49	gi|762119233|ref|XP_011442518.1|	PREDICTED: myosin heavy chain, striated muscle-like isoform X4 [Crassostrea gigas]	IPR000048; IQ motif, EF-hand binding site||IPR001609; Myosin head, motor domain||IPR002928; Myosin tail	K10352|1|0.0|2126|smm:Smp_085540.6|myosin heavy chain	N
Pma_10018918	N	0	0	1	0	5.45	gi|762131412|ref|XP_011448873.1|	PREDICTED: alpha-crystallin A chain-like [Crassostrea gigas]	IPR001436; Alpha crystallin/Heat shock protein||IPR002068; Heat shock protein Hsp20	K09542|1|5e-17|88.6|isc:IscW_ISCW020672|crystallin, alpha B	N
Pma_10018929	N	0	0	46	0	5.45	--	--	IPR000719; Protein kinase, catalytic domain||IPR002290; Serine/threonine- / dual-specificity protein kinase, catalytic domain||IPR003596; Immunoglobulin V-set, subgroup||IPR003598; Immunoglobulin subtype 2||IPR003599; Immunoglobulin subtype||IPR003961; Fibronectin, type III||IPR007110; Immunoglobulin-like||IPR008271; Serine/threonine-protein kinase, active site||IPR013098; Immunoglobulin I-set||I…	K12567|1|0.0|1229|mdo:100027013|titin [EC:2.7.11.1]	N
Pma_10019836	N,P	23	0	151	12	5.44	gi|918337124|gb|KOF98910.1|	hypothetical protein OCBIM_22021683mg, partial [Octopus bimaculoides]	IPR002035; von Willebrand factor, type A	K06238|1|2e-40|168|xtr:100486063|collagen, type VI, alpha	N
Pma_10000824	N	0	0	0	1	5.42	--	--	--	--	Y
Pma_10003232	P	4	0	0	0	5.4	--	--	IPR001073; Complement C1q protein	K03986|1|6e-07|55.8|cfa:478194|complement C1q subcomponent subunit A	N
Pma_10028838	N	0	0	1	0	5.36	gi|556948051|ref|XP_005986939.1|	PREDICTED: clathrin heavy chain 1 [Latimeria chalumnae]	IPR000547; Clathrin, heavy chain/VPS, 7-fold repeat||IPR000695; ATPase, P-type, H+ transporting proton pump||IPR001757; ATPase, P-type, K/Mg/Cd/Cu/Zn/Na/Ca/Na/H-transporter||IPR005834; Haloacid dehalogenase-like hydrolase||IPR006068; ATPase, P-type cation-transporter, C-terminal||IPR008250; ATPase, P-type, ATPase-associated domain||IPR015348; Clathrin, heavy chain, linker, core motif||IPR018303; …	K04646|1|0.0|2678|oaa:100078639|clathrin, heavy polypeptide	N
Pma_10028879	N,P	454	108	153	42	5.36	gi|391359279|sp|H2A0L8.1|FND2_PINMG	RecName: Full=Fibronectin type III domain-containing protein 2; Flags: Precursor	IPR003961; Fibronectin, type III	K06777|1|1e-31|139|isc:IscW_ISCW020666|protein tyrosine phosphatase, receptor type, D [EC:3.1.3.48]	N
Pma_10002443	P	0	3	0	0	5.35	gi|762126810|ref|XP_011446468.1|	PREDICTED: electron transfer flavoprotein-ubiquinone oxidoreductase, mitochondrial-like [Crassostrea gigas]	--	K00311|1|2e-79|295|dre:447859|electron-transferring-flavoprotein dehydrogenase [EC:1.5.5.1]	N
Pma_10025305	P	0	1	0	0	5.32	gi|780106857|ref|XP_011675966.1|	PREDICTED: mesenchyme-specific cell surface glycoprotein isoform X7 [Strongylocentrotus purpuratus]	--	--	N
Pma_10008096	N	0	0	3	0	5.31	gi|762109423|ref|XP_011437368.1|	PREDICTED: laminin subunit alpha-like [Crassostrea gigas]	IPR001791; Laminin G domain||IPR010307; Laminin II	K06240|1|1e-149|532|dmo:Dmoj_GI13231|laminin, alpha 3/5	N
Pma_10027542	P	0	1	0	0	5.27	gi|558697276|gb|AHA85006.1|	heat shock protein 60 [Pinctada martensii]	IPR001844; Chaperonin Cpn60||IPR002423; Chaperonin Cpn60/TCP-1||IPR018370; Chaperonin Cpn60, conserved site	K04077|1|0.0|822|nvi:100114031|chaperonin GroEL	N
Pma_10028839	N	0	0	1	0	5.25	gi|152003983|gb|ABS19815.1|	sarco/endoplasmic reticulum calcium ATPase isoform A [Pinctada fucata]	IPR004014; ATPase, P-type cation-transporter, N-terminal||IPR008250; ATPase, P-type, ATPase-associated domain	K05853|1|2e-79|296|dre:393940|Ca2+ transporting ATPase, sarcoplasmic/endoplasmic reticulum [EC:3.6.3.8]	N
Pma_10022632	P	2	0	0	0	5.24	--	--	--	--	N
Pma_10030214	N,P	29	2	6	16	5.24	gi|762117273|ref|XP_011441488.1|	PREDICTED: zinc transporter ZIP10-like [Crassostrea gigas]	IPR003689; Zinc/iron permease	K14718|1|5e-81|303|bfo:BRAFLDRAFT_97943|solute carrier family 39 (zinc transporter), member 12	N
Pma_10032292	N,P	6	0	266	9	5.24	gi|762119233|ref|XP_011442518.1|	PREDICTED: myosin heavy chain, striated muscle-like isoform X4 [Crassostrea gigas]	IPR000048; IQ motif, EF-hand binding site||IPR001609; Myosin head, motor domain||IPR002928; Myosin tail||IPR004009; Myosin, N-terminal, SH3-like	K10352|1|0.0|2194|smm:Smp_085540.6|myosin heavy chain	N
Pma_10005959	N	0	0	1	0	5.21	gi|405965635|gb|EKC30997.1|	Coiled-coil domain-containing protein 40 [Crassostrea gigas]	IPR013956; E3 ubiquitin ligase, BRE1	--	N
Pma_10013181	N,P	422	76	33	0	5.21	gi|914346300|gb|AKV63183.1|	P-U8, partial [Pinctada fucata]	IPR000436; Sushi/SCR/CCP||IPR002557; Chitin binding domain	K04011|1|4e-71|272|pon:100443325|complement component (3b/4b) receptor 1	N
Pma_10007733	P	3	0	0	0	5.2	gi|762155362|ref|XP_011415779.1|	PREDICTED: plastin-3-like [Crassostrea gigas]	IPR001589; Actinin-type, actin-binding, conserved site||IPR001715; Calponin homology domain	K04437|1|5e-11|70.5|nve:NEMVE_v1g239614|filamin	N
Pma_10006701	P	0	1	0	0	5.15	--	--	IPR004000; Actin-like||IPR004001; Actin, conserved site||IPR020902; Actin/actin-like conserved site	K05692|1|0.0|756|cel:T04C12.5|actin beta/gamma 1	N
Pma_10010891	N,P	8	0	1	3	5.15	gi|676475861|ref|XP_009060604.1|	hypothetical protein LOTGIDRAFT_193218 [Lottia gigantea]	IPR004000; Actin-like||IPR004001; Actin, conserved site||IPR020902; Actin/actin-like conserved site	K05692|1|0.0|780|cel:M03F4.2|actin beta/gamma 1	N
Pma_10019222	N	0	0	1	0	5.15	gi|941507829|gb|ALK82320.1|	actin [Pinctada fucata]	IPR004000; Actin-like||IPR004001; Actin, conserved site||IPR020902; Actin/actin-like conserved site	K05692|1|0.0|770|ame:406122|actin beta/gamma 1	N
Pma_10022281	N,P	56	39	37	35	5.15	gi|762137428|ref|XP_011452008.1|	PREDICTED: uncharacterized protein LOC105345527 [Crassostrea gigas]	IPR002557; Chitin binding domain	--	N
Pma_10004826	P	0	4	0	0	5.12	gi|762111932|ref|XP_011438692.1|	PREDICTED: uncharacterized protein LOC105336172 [Crassostrea gigas]	--	--	Y
Pma_10019603	N,P	89	0	544	235	5.11	gi|914346256|gb|AKV63161.1|	N-U5 [Pinctada fucata]	IPR002557; Chitin binding domain	K00311|1|1e-152|540|bta:768074|electron-transferring-flavoprotein dehydrogenase [EC:1.5.5.1]	Y
Pma_10027849	P	2	0	0	0	5.11	--	--	IPR000219; Dbl homology (DH) domain	K04436|1|7e-35|151|dre:100318355|mitogen-activated protein kinase 8 interacting protein 3	N
Pma_10005596	P	3	0	0	0	5.05	gi|762137519|ref|XP_011452056.1|	PREDICTED: nucleobindin-2-like isoform X2 [Crassostrea gigas]	IPR002048; Calcium-binding EF-hand||IPR018247; EF-Hand 1, calcium-binding site||IPR018249; EF-HAND 2	--	Y
Pma_10003989	N	0	0	1	0	5.01	gi|32401087|gb|AAP80740.1|	ADP-ribosylation factor 1 [Aiptasia pulchella]	IPR006687; Small GTPase superfamily, SAR1-type||IPR006689; Small GTPase superfamily, ARF/SAR type||IPR024156; Small GTPase superfamily, ARF type	K07977|1|2e-68|258|nve:NEMVE_v1g242285|Arf/Sar family, other	N
Pma_10015826	N	0	0	2	0	5.01	gi|955536068|ref|XP_014649949.1|	PREDICTED: laminin subunit beta-1 isoform X2 [Ceratotherium simum simum]	IPR002049; EGF-like, laminin||IPR006210; Epidermal growth factor-like||IPR008211; Laminin, N-terminal||IPR013015; Laminin IV||IPR013032; EGF-like region, conserved site	K05636|1|0.0|1271|bfo:BRAFLDRAFT_277633|laminin, beta 1	N
Pma_10029384	N	0	0	2	0	4.97	gi|762072059|ref|XP_011428306.1|	PREDICTED: uncharacterized protein LOC105328889 isoform X3 [Crassostrea gigas]	IPR002110; Ankyrin repeat||IPR020683; Ankyrin repeat-containing domain||IPR021939; Kank N-terminal motif	K06694|1|6e-16|88.6|cnb:CNBK1530|26S proteasome non-ATPase regulatory subunit 10	N
Pma_10003602	P	1	0	0	0	4.95	--	--	IPR005135; Endonuclease/exonuclease/phosphatase	K12603|1|1e-157|558|nvi:100122037|CCR4-NOT transcription complex subunit 6 [EC:3.1.-.-]	N
Pma_10019176	P	1	0	0	0	4.93	--	--	IPR002867; Zinc finger, C6HC-type	K11976|1|2e-80|301|tca:100142249|TRIAD3	N
Pma_10018900	N	0	0	1	0	4.92	gi|209915462|dbj|BAG80528.1|	jacalin-related lectin [Pteria penguin]	IPR001229; Mannose-binding lectin	--	Y
Pma_10005973	N	0	0	40	0	4.9	--	--	IPR002928; Myosin tail	K10352|1|0.0|942|smm:Smp_085540.6|myosin heavy chain	N
Pma_10010709	P	1	0	0	0	4.9	gi|762146050|ref|XP_011456318.1|	PREDICTED: di-N-acetylchitobiase-like [Crassostrea gigas]	IPR001223; Glycoside hydrolase, family 18, catalytic domain||IPR011583; Chitinase II	K12310|1|2e-68|259|tad:TRIADDRAFT_56839|Di-N-acetylchitobiase [EC:3.2.1.-]	N
Pma_10007734	P	2	0	0	0	4.89	gi|762155362|ref|XP_011415779.1|	PREDICTED: plastin-3-like [Crassostrea gigas]	IPR001589; Actinin-type, actin-binding, conserved site||IPR001715; Calponin homology domain||IPR002048; Calcium-binding EF-hand||IPR018247; EF-Hand 1, calcium-binding site||IPR018249; EF-HAND 2	K10382|1|1e-13|79.3|cfa:474948|dystonin	N
Pma_10026127	P	4	3	0	0	4.89	gi|913317803|ref|XP_013189903.1|	PREDICTED: cell wall protein AWA1-like isoform X8 [Amyelois transitella]	--	--	Y
Pma_10026007	N	0	0	1	0	4.86	gi|676421267|ref|XP_009043796.1|	hypothetical protein LOTGIDRAFT_208208 [Lottia gigantea]	IPR004000; Actin-like||IPR004001; Actin, conserved site||IPR020902; Actin/actin-like conserved site	K05692|1|0.0|751|hmg:100202036|actin beta/gamma 1	N
Pma_10015689	N	0	0	7	0	4.85	--	--	IPR001079; Galectin, carbohydrate recognition domain	K10093|1|2e-37|158|bfo:BRAFLDRAFT_126856|galectin-9	N
Pma_10001333	P	149	3	0	0	4.8	gi|405968607|gb|EKC33663.1|	78 kDa glucose-regulated protein [Crassostrea gigas]	IPR001023; Heat shock protein Hsp70||IPR013126; Heat shock protein 70||IPR018181; Heat shock protein 70, conserved site	K09490|1|0.0|1105|isc:IscW_ISCW017754|heat shock 70kDa protein 5	Y
Pma_10023087	P	4	0	0	0	4.8	--	--	IPR002108; Actin-binding, cofilin/tropomyosin type	--	N
Pma_10011175	N	0	0	36	0	4.79	gi|676477978|ref|XP_009061283.1|	hypothetical protein LOTGIDRAFT_234764 [Lottia gigantea]	IPR000152; EGF-type aspartate/asparagine hydroxylation site||IPR000742; Epidermal growth factor-like domain||IPR000884; Thrombospondin, type 1 repeat||IPR001881; EGF-like calcium-binding||IPR002035; von Willebrand factor, type A||IPR006209; EGF-like domain||IPR006210; Epidermal growth factor-like||IPR013032; EGF-like region, conserved site||IPR018097; EGF-like calcium-binding, conserved site	K06238|1|1e-147|527|xtr:100486063|collagen, type VI, alpha	N
Pma_10026092	N,P	4	4	24	2	4.76	--	--	IPR000194; ATPase, F1/V1/A1 complex, alpha/beta subunit, nucleotide-binding domain||IPR000793; ATPase, F1/V1/A1 complex, alpha/beta subunit, C-terminal||IPR003593; AAA+ ATPase domain||IPR004100; ATPase, F1/V1/A1 complex, alpha/beta subunit, N-terminal||IPR020003; ATPase, alpha/beta subunit, nucleotide-binding domain, active site	K02133|1|0.0|863|tca:661213|F-type H+-transporting ATPase subunit beta [EC:3.6.3.14]	N
Pma_10027658	P	0	1	0	0	4.76	gi|676473175|ref|XP_009059733.1|	hypothetical protein LOTGIDRAFT_234262 [Lottia gigantea]	IPR017937; Thioredoxin, conserved site	K05360|1|2e-33|141|bfo:BRAFLDRAFT_127172|protein-disulfide reductase (glutathione) [EC:1.8.4.2]	N
Pma_10008674	P	1	0	0	0	4.74	--	--	IPR006073; GTP binding domain||IPR018249; EF-HAND 2	K14539|1|1e-148|526|spu:589934|large subunit GTPase 1 [EC:3.6.1.-]	N
Pma_10023159	N,P	17	7	1	0	4.74	--	--	IPR000742; Epidermal growth factor-like domain||IPR003014; PAN-1 domain||IPR003609; Apple-like||IPR013032; EGF-like region, conserved site	--	N
Pma_10026947	N	0	0	2	0	4.74	--	--	--	--	N
Pma_10010210	N	0	0	1	0	4.7	--	--	IPR007044; Cyclodeaminase/cyclohydrolase||IPR012886; Formiminotransferase, N-terminal subdomain||IPR013802; Formiminotransferase, C-terminal subdomain	K13990|1|0.0|683|bfo:BRAFLDRAFT_125780|glutamate formiminotransferase / formiminotetrahydrofolate cyclodeaminase [EC:2.1.2.5 4.3.1.4]	N
Pma_10015862	N	0	0	24	0	4.7	gi|762092848|ref|XP_011428863.1|	PREDICTED: tubulin alpha-1A chain [Crassostrea gigas]	IPR000217; Tubulin||IPR002452; Alpha tubulin||IPR003008; Tubulin/FtsZ, GTPase domain||IPR017975; Tubulin, conserved site||IPR018316; Tubulin/FtsZ, 2-layer sandwich domain	K07374|1|0.0|943|cin:100182743|tubulin alpha	N
Pma_10002424	N	0	0	1	2	4.69	gi|762074186|ref|XP_011437676.1|	PREDICTED: tropomyosin isoform X2 [Crassostrea gigas]	IPR000533; Tropomyosin	K09290|1|6e-50|200|cel:Y105E8B.1|tropomyosin 3	N
Pma_10006104	P	1	0	0	0	4.69	--	--	IPR005084; Carbohydrate binding module family 6	--	N
Pma_10019420	P	0	1	0	0	4.57	gi|762162006|ref|XP_011419247.1|	PREDICTED: laminin subunit gamma-1-like [Crassostrea gigas]	IPR000034; Laminin B type IV||IPR002049; EGF-like, laminin||IPR006210; Epidermal growth factor-like||IPR008211; Laminin, N-terminal||IPR018031; Laminin B, subgroup	K05635|1|0.0|1109|phu:Phum_PHUM500930|laminin, gamma 1	N
Pma_10009060	N	0	0	1	0	4.56	gi|405973457|gb|EKC38172.1|	hypothetical protein CGI_10020867 [Crassostrea gigas]	IPR000640; Translation elongation factor EFG/EF2, C-terminal||IPR000795; Protein synthesis factor, GTP-binding||IPR004161; Translation elongation factor EFTu/EF1A, domain 2||IPR005517; Translation elongation factor EFG/EF2, domain IV	K12852|1|0.0|1472|smm:Smp_096450.2|116 kDa U5 small nuclear ribonucleoprotein component	N
Pma_10018751	N	0	0	1	4	4.56	--	--	--	--	Y
Pma_10012608	N,P	3	3	18	9	4.55	gi|686046174|ref|WP_031732615.1|	PE family protein, partial [Mycobacterium tuberculosis]	IPR000449; Ubiquitin-associated/translation elongation factor EF1B, N-terminal||IPR001012; UBX||IPR015940; Ubiquitin-associated/translation elongation factor EF1B, N-terminal, eukaryote	--	N
Pma_10014150	P	1	0	0	0	4.55	--	--	IPR001846; von Willebrand factor, type D domain	--	N
Pma_10008014	P	5	4	0	0	4.54	gi|557152706|emb|CDI77221.1|	hypothetical protein, conserved [Eimeria praecox]	--	K13849|1|5e-20|102|pfa:PF13_0198|reticulocyte-binding protein	N
Pma_10027807	N	0	0	17	0	4.52	gi|405970320|gb|EKC35235.1|	Tubulin beta chain [Crassostrea gigas]	IPR000217; Tubulin||IPR002453; Beta tubulin||IPR003008; Tubulin/FtsZ, GTPase domain||IPR017975; Tubulin, conserved site||IPR018316; Tubulin/FtsZ, 2-layer sandwich domain	K07375|1|0.0|828|tca:655614|tubulin beta	Y
Pma_10030279	P	0	7	0	0	4.51	gi|762130153|ref|XP_011448207.1|	PREDICTED: temptin-like [Crassostrea gigas]	--	--	N
Pma_10002178	P	8	2	0	0	4.5	gi|676472083|ref|XP_009059381.1|	hypothetical protein LOTGIDRAFT_124115 [Lottia gigantea]	IPR005135; Endonuclease/exonuclease/phosphatase||IPR008185; Deoxyribonuclease I, eukaryotic	K11994|1|2e-62|239|bta:282217|deoxyribonuclease-1 [EC:3.1.21.1]	N
Pma_10014531	N,P	1	0	201	2	4.5	gi|831315748|ref|XP_012690493.1|	PREDICTED: basement membrane-specific heparan sulfate proteoglycan core protein isoform X6 [Clupea harengus]	IPR000034; Laminin B type IV||IPR000082; SEA||IPR000152; EGF-type aspartate/asparagine hydroxylation site||IPR000742; Epidermal growth factor-like domain||IPR001791; Laminin G domain||IPR001881; EGF-like calcium-binding||IPR002049; EGF-like, laminin||IPR002172; Low-density lipoprotein (LDL) receptor class A repeat||IPR003596; Immunoglobulin V-set, subgroup||IPR003598; Immunoglobulin subtype 2||IP…	K06255|1|0.0|1682|mcc:707213|heparan sulfate proteoglycan 2 (perlecan)	Y
Pma_10016031	P	2	0	0	0	4.5	gi|762138281|ref|XP_011452455.1|	PREDICTED: N-acylethanolamine-hydrolyzing acid amidase-like [Crassostrea gigas]	IPR003199; Choloylglycine hydrolase	K13720|1|3e-79|296|nve:NEMVE_v1g242034|N-acylethanolamine-hydrolyzing acid amidase [EC:3.5.1.-]	Y
Pma_10022283	N,P	26	8	8	5	4.48	--	--	--	--	N
Pma_10031899	N	0	0	12	4	4.48	gi|909713045|ref|WP_049956238.1|	PE-PGRS family protein [Mycobacterium tuberculosis]	IPR000449; Ubiquitin-associated/translation elongation factor EF1B, N-terminal||IPR001012; UBX||IPR015940; Ubiquitin-associated/translation elongation factor EF1B, N-terminal, eukaryote	--	N
Pma_10026658	N	0	0	4	0	4.45	gi|676441209|ref|XP_009049422.1|	hypothetical protein LOTGIDRAFT_230936 [Lottia gigantea]	IPR000217; Tubulin||IPR002453; Beta tubulin||IPR003008; Tubulin/FtsZ, GTPase domain||IPR018316; Tubulin/FtsZ, 2-layer sandwich domain	K07375|1|1e-155|548|aga:AgaP_AGAP010929|tubulin beta	N
Pma_10028320	N	0	0	8	0	4.43	gi|313225611|emb|CBY07085.1|	unnamed protein product [Oikopleura dioica]	IPR000217; Tubulin||IPR002453; Beta tubulin||IPR003008; Tubulin/FtsZ, GTPase domain||IPR013838; Beta tubulin, autoregulation binding site||IPR017975; Tubulin, conserved site||IPR018316; Tubulin/FtsZ, 2-layer sandwich domain	K07375|1|0.0|811|ame:408782|tubulin beta	N
Pma_10006571	P	3	0	0	0	4.39	gi|39725995|gb|AAR29949.1|	calreticulin [Ixodes jellisoni]	IPR001580; Calreticulin/calnexin||IPR018124; Calreticulin/calnexin, conserved site	K08057|1|1e-159|562|spu:373207|calreticulin	N
Pma_10018295	P	4	0	0	0	4.37	gi|405974416|gb|EKC39061.1|	hypothetical protein CGI_10018541 [Crassostrea gigas]	IPR000203; GPS domain||IPR000832; GPCR, family 2, secretin-like||IPR007110; Immunoglobulin-like||IPR017981; GPCR, family 2-like	K08451|1|3e-18|97.1|oaa:100083569|G protein-coupled receptor 64	N
Pma_10009130	N	0	0	9	0	4.36	gi|405973393|gb|EKC38111.1|	Neurogenic locus Notch protein [Crassostrea gigas]	IPR000082; SEA||IPR000152; EGF-type aspartate/asparagine hydroxylation site||IPR000742; Epidermal growth factor-like domain||IPR001881; EGF-like calcium-binding||IPR002557; Chitin binding domain||IPR006150; Cysteine-rich repeat||IPR006209; EGF-like domain||IPR006210; Epidermal growth factor-like||IPR013032; EGF-like region, conserved site||IPR018097; EGF-like calcium-binding, conserved site	K02599|1|0.0|1849|spu:575027|Notch	N
Pma_10017273	P	21	0	0	0	4.36	gi|762091304|ref|XP_011428046.1|	PREDICTED: poly(U)-specific endoribonuclease-D-like [Crassostrea gigas]	IPR018998; Endoribonuclease XendoU	K14648|1|1e-35|150|bfo:BRAFLDRAFT_215427|poly(U)-specific endoribonuclease [EC:3.1.-.-]	N
Pma_10001827	N,P	35	0	178	61	4.32	gi|353558783|sp|P86966.1|GRP1_PINMA	RecName: Full=Glycine-rich protein 1; AltName: Full=Nacre uncharacterized shell protein 4; Short=NUSP4; Flags: Precursor, partial [Pinctada maxima]	--	--	N
Pma_10007422	N	0	0	18	7	4.32	gi|906541679|gb|AKS48137.1|	matrix protein-1 [Mytilus coruscus]	IPR002557; Chitin binding domain	--	N
Pma_10005399	N,P	20	0	12	0	4.31	gi|762125371|ref|XP_011445708.1|	PREDICTED: protein disulfide-isomerase-like [Crassostrea gigas]	IPR005746; Thioredoxin||IPR012336; Thioredoxin-like fold||IPR013766; Thioredoxin domain||IPR017937; Thioredoxin, conserved site	K09580|1|1e-175|615|mmu:18453|protein disulfide-isomerase A1 [EC:5.3.4.1]	Y
Pma_10006533	P	9	0	0	0	4.31	gi|681093882|emb|CDP24287.1|	Putative protein of unknown function [Podospora anserina S mat+]	IPR000859; CUB||IPR001124; Lipid-binding serum glycoprotein, C-terminal||IPR002035; von Willebrand factor, type A||IPR017942; Lipid-binding serum glycoprotein, N-terminal	K05399|1|6e-24|115|nve:NEMVE_v1g170435|lipopolysaccharide-binding protein	Y
Pma_10011961	P	5	0	0	0	4.29	--	--	--	--	N
Pma_10020910	N,P	14	0	306	8	4.29	gi|762121296|ref|XP_011443571.1|	PREDICTED: 70 kDa neurofilament protein-like [Crassostrea gigas]	IPR016044; Filament||IPR018039; Intermediate filament protein, conserved site	K07611|1|2e-41|171|dpo:Dpse_GA10086|lamin B	N
Pma_10030142	P	2	0	0	0	4.22	gi|762110074|ref|XP_011437713.1|	PREDICTED: cadherin-87A-like isoform X3 [Crassostrea gigas]	IPR002126; Cadherin||IPR020894; Cadherin conserved site	K06813|1|1e-133|476|bta:784716|cadherin 23	N
Pma_10029160	N,P	7	0	0	1	4.16	--	--	--	--	N
Pma_566.132	N,P	2	0	3	0	4.16	gi|73665577|gb|AAZ79490.1|	myosin essential light chain [Pinctada fucata]	IPR018249; EF-HAND 2	K12752|1|4e-30|130|tca:662551|myosin light chain, invertebrate	N
Pma_10025100	P	4	1	0	0	4.07	gi|405973063|gb|EKC37798.1|	hypothetical protein CGI_10017558 [Crassostrea gigas]	--	--	N
Pma_10009308	P	6	0	0	0	3.92	gi|537224650|gb|ERE82959.1|	hypothetical protein H671_2g7063 [Cricetulus griseus]	--	K14572|1|1e-16|90.1|gla:GL50803_39312|midasin	N
Pma_10017299	N,P	4	0	0	1	3.81	gi|762123022|ref|XP_011444480.1|	PREDICTED: LOW QUALITY PROTEIN: uncharacterized protein LOC105340223 [Crassostrea gigas]	--	K14572|1|3e-07|59.7|pon:100447197|midasin	N
Pma_10010330	N	0	0	27	22	3.76	gi|164448672|ref|NP_001106733.1|	fibroin heavy chain precursor [Bombyx mori]	--	--	N
Pma_10004469	N	0	0	18	12	3.72	gi|872556806|ref|WP_048528997.1|	hypothetical protein [Marinovum algicola]	IPR001254; Peptidase S1/S6, chymotrypsin/Hap||IPR018114; Peptidase S1/S6, chymotrypsin/Hap, active site	K01310|1|3e-34|149|xla:379495|chymotrypsin [EC:3.4.21.1]	Y
Pma_10000807	N,P	83	5	6	0	3.71	gi|625286616|ref|XP_007635022.1|	PREDICTED: dentin sialophosphoprotein-like isoform X2 [Cricetulus griseus]	--	K14572|1|2e-10|70.5|lma:LmjF20.0260|midasin	N
"PAIP”, “PASP”, “NAIP”, “NASP” represent the “prism acid insoluble protein”, “prism acid soluble protein”, “Nacre acid insoluble protein”, “Nacre acid soluble protein”. The blue backgroud shows the acid proteins

## Sheet: S3
S3. Weight for each pair of nacre genes in co-expression network
Gene A	Gene B	Weight
Pma_10002747	Pma_10002519	0.577801
Pma_10002747	Pma_10026678	0.595235
Pma_10002747	Pma_10005159	0.578354
Pma_10002747	Pma_10013362	0.566294
Pma_10002747	Pma_10028881	0.57241
Pma_10002747	Pma_10015663	0.576256
Pma_10002747	Pma_10024220	0.592056
Pma_10002747	Pma_10014474	0.553524
Pma_10002747	Pma_10011909	0.553185
Pma_10002747	Pma_10023204	0.565369
Pma_10002747	Pma_10008044	0.591005
Pma_10002747	Pma_10025915	0.585097
Pma_10002747	Pma_10008262	0.572706
Pma_10002747	Pma_10029160	0.552135
Pma_10002747	Pma_10001162	0.58174
Pma_10002747	Pma_146.639	0.554286
Pma_10002747	Pma_10008043	0.574228
Pma_10002747	Pma_10028883	0.576011
Pma_10002747	Pma_10015665	0.595381
Pma_10002747	Pma_10017299	0.553481
Pma_10002747	Pma_10008261	0.576361
Pma_10002747	Pma_10015641	0.555779
Pma_10002747	Pma_10024209	0.571648
Pma_10002747	Pma_10023620	0.550929
Pma_10002747	Pma_10018833	0.570166
Pma_10002747	Pma_10011661	0.550329
Pma_10002747	Pma_10005329	0.584865
Pma_10002747	Pma_10028517	0.584478
Pma_10002747	Pma_87.151	0.551164
Pma_10002747	Pma_10027763	0.569156
Pma_10002519	Pma_10026678	0.579108
Pma_10002519	Pma_10005159	0.574951
Pma_10002519	Pma_10013362	0.551709
Pma_10002519	Pma_10028881	0.564922
Pma_10002519	Pma_10015663	0.564036
Pma_10002519	Pma_10024220	0.585093
Pma_10002519	Pma_10008044	0.586637
Pma_10002519	Pma_10025915	0.573079
Pma_10002519	Pma_10008262	0.55138
Pma_10002519	Pma_10001162	0.574045
Pma_10002519	Pma_146.639	0.552652
Pma_10002519	Pma_10008043	0.562571
Pma_10002519	Pma_10028883	0.567297
Pma_10002519	Pma_10015665	0.587621
Pma_10002519	Pma_10008261	0.574523
Pma_10002519	Pma_10015641	0.554251
Pma_10002519	Pma_10024209	0.551545
Pma_10002519	Pma_10018833	0.561558
Pma_10002519	Pma_10005329	0.566075
Pma_10002519	Pma_10028517	0.567961
Pma_10002519	Pma_10027763	0.556298
Pma_10026678	Pma_10005159	0.591342
Pma_10026678	Pma_10013362	0.579594
Pma_10026678	Pma_10028881	0.562204
Pma_10026678	Pma_10015663	0.581197
Pma_10026678	Pma_10024220	0.609729
Pma_10026678	Pma_10014474	0.605851
Pma_10026678	Pma_10011909	0.594464
Pma_10026678	Pma_10023204	0.617645
Pma_10026678	Pma_10016044	0.592198
Pma_10026678	Pma_10005348	0.58761
Pma_10026678	Pma_10028485	0.592556
Pma_10026678	Pma_10008044	0.607029
Pma_10026678	Pma_10025915	0.609175
Pma_10026678	Pma_10008262	0.613748
Pma_10026678	Pma_10001162	0.605925
Pma_10026678	Pma_10008043	0.590918
Pma_10026678	Pma_10028883	0.56858
Pma_10026678	Pma_10015665	0.611762
Pma_10026678	Pma_10017299	0.598329
Pma_10026678	Pma_10008261	0.598536
Pma_10026678	Pma_10024209	0.608033
Pma_10026678	Pma_10005447	0.593444
Pma_10026678	Pma_10023620	0.599606
Pma_10026678	Pma_10018833	0.601275
Pma_10026678	Pma_10005329	0.613447
Pma_10026678	Pma_10028517	0.606772
Pma_10026678	Pma_87.151	0.601104
Pma_10026678	Pma_10009026	0.594604
Pma_10026678	Pma_10027763	0.575477
Pma_10005159	Pma_10013362	0.563042
Pma_10005159	Pma_10028881	0.570314
Pma_10005159	Pma_10015663	0.573347
Pma_10005159	Pma_10024220	0.590367
Pma_10005159	Pma_10023204	0.559056
Pma_10005159	Pma_10008044	0.590221
Pma_10005159	Pma_10025915	0.581838
Pma_10005159	Pma_10008262	0.567004
Pma_10005159	Pma_10029160	0.551805
Pma_10005159	Pma_10001162	0.579622
Pma_10005159	Pma_146.639	0.554492
Pma_10005159	Pma_10008043	0.570549
Pma_10005159	Pma_10028883	0.57384
Pma_10005159	Pma_10015665	0.593578
Pma_10005159	Pma_10008261	0.576608
Pma_10005159	Pma_10015641	0.555934
Pma_10005159	Pma_10024209	0.566199
Pma_10005159	Pma_10018833	0.568835
Pma_10005159	Pma_10011661	0.550024
Pma_10005159	Pma_10005329	0.579932
Pma_10005159	Pma_10028517	0.580061
Pma_10005159	Pma_10027763	0.56634
Pma_10028881	Pma_10015663	0.551166
Pma_10028881	Pma_10024220	0.577758
Pma_10028881	Pma_10008044	0.579387
Pma_10028881	Pma_10025915	0.56374
Pma_10028881	Pma_10001162	0.568324
Pma_10028881	Pma_10008043	0.553769
Pma_10028881	Pma_10028883	0.558263
Pma_10028881	Pma_10015665	0.578736
Pma_10028881	Pma_10008261	0.565942
Pma_10028881	Pma_10011661	0.550372
Pma_10028881	Pma_10005329	0.550041
Pma_10028881	Pma_10028517	0.55459
Pma_10015663	Pma_10024220	0.577642
Pma_10015663	Pma_10008044	0.58275
Pma_10015663	Pma_10025915	0.563322
Pma_10015663	Pma_10029160	0.555276
Pma_10015663	Pma_10001162	0.562094
Pma_10015663	Pma_146.639	0.553143
Pma_10015663	Pma_10008043	0.568936
Pma_10015663	Pma_10028883	0.559445
Pma_10015663	Pma_10015665	0.58257
Pma_10015663	Pma_10008261	0.577877
Pma_10015663	Pma_10015641	0.552897
Pma_10015663	Pma_10018833	0.573099
Pma_10015663	Pma_10005329	0.562593
Pma_10015663	Pma_10028517	0.561349
Pma_10015663	Pma_10027763	0.560657
Pma_10004269	Pma_10006913	0.588928
Pma_10004269	Pma_10008445	0.585336
Pma_10004269	Pma_10020984	0.591522
Pma_10004269	Pma_10005973	0.565343
Pma_10004269	Pma_530.149	0.622507
Pma_10004269	Pma_10000069	0.590105
Pma_10004269	Pma_10029861	0.605918
Pma_10004269	Pma_10019226	0.64594
Pma_10004269	Pma_10022578	0.643082
Pma_10004269	Pma_318.183	0.653107
Pma_10004269	Pma_10025585	0.621721
Pma_10004269	Pma_10022251	0.655984
Pma_10004269	Pma_10010072	0.641296
Pma_10004269	Pma_10016344	0.56267
Pma_10004269	Pma_10011379	0.615637
Pma_10004269	Pma_10019403	0.596106
Pma_10004269	Pma_10030214	0.672184
Pma_10004269	Pma_10024984	0.592473
Pma_10004269	Pma_10011421	0.593569
Pma_10004269	Pma_10013533	0.639754
Pma_10004269	Pma_10024287	0.561773
Pma_10004269	Pma_10018992	0.604503
Pma_10004269	Pma_10019603	0.668295
Pma_10004269	Pma_10031899	0.60593
Pma_10004269	Pma_10030492	0.586455
Pma_10004269	Pma_10018900	0.617506
Pma_10004269	Pma_10013070	0.625047
Pma_10004269	Pma_10012608	0.582678
Pma_10024220	Pma_10014474	0.594573
Pma_10024220	Pma_10011909	0.592824
Pma_10024220	Pma_10023204	0.601812
Pma_10024220	Pma_10016044	0.575585
Pma_10024220	Pma_10005348	0.584988
Pma_10024220	Pma_10008044	0.597339
Pma_10024220	Pma_10025915	0.605098
Pma_10024220	Pma_10008262	0.606722
Pma_10024220	Pma_10001162	0.59679
Pma_10024220	Pma_10008043	0.580082
Pma_10024220	Pma_10028883	0.576821
Pma_10024220	Pma_10015665	0.600187
Pma_10024220	Pma_10017299	0.593698
Pma_10024220	Pma_10008261	0.587505
Pma_10024220	Pma_10024209	0.605674
Pma_10024220	Pma_10005447	0.584128
Pma_10024220	Pma_10023620	0.592278
Pma_10024220	Pma_10018833	0.5697
Pma_10024220	Pma_10005329	0.612327
Pma_10024220	Pma_10028517	0.610684
Pma_10024220	Pma_87.151	0.592613
Pma_10024220	Pma_10009026	0.589068
Pma_10024220	Pma_10027763	0.564993
Pma_10008044	Pma_10025915	0.598215
Pma_10008044	Pma_10008262	0.5949
Pma_10008044	Pma_10001162	0.590551
Pma_10008044	Pma_10008043	0.583618
Pma_10008044	Pma_10028883	0.581246
Pma_10008044	Pma_10015665	0.600332
Pma_10008044	Pma_10017299	0.578488
Pma_10008044	Pma_10008261	0.587918
Pma_10008044	Pma_10024209	0.593481
Pma_10008044	Pma_10005447	0.569771
Pma_10008044	Pma_10023620	0.576693
Pma_10008044	Pma_10018833	0.569301
Pma_10008044	Pma_10011661	0.55094
Pma_10008044	Pma_10005329	0.60335
Pma_10008044	Pma_10028517	0.601725
Pma_10008044	Pma_87.151	0.577069
Pma_10008044	Pma_10009026	0.572993
Pma_10008044	Pma_10027763	0.573206
Pma_10025915	Pma_10008262	0.619517
Pma_10025915	Pma_10001162	0.608144
Pma_10025915	Pma_10008043	0.569162
Pma_10025915	Pma_10028883	0.560903
Pma_10025915	Pma_10015665	0.603117
Pma_10025915	Pma_10017299	0.610603
Pma_10025915	Pma_10008261	0.580403
Pma_10025915	Pma_10024209	0.617969
Pma_10025915	Pma_10005447	0.596286
Pma_10025915	Pma_10023620	0.610279
Pma_10025915	Pma_10018833	0.568085
Pma_10025915	Pma_10005329	0.620074
Pma_10025915	Pma_10028517	0.616796
Pma_10025915	Pma_87.151	0.610806
Pma_10025915	Pma_10009026	0.607373
Pma_10019226	Pma_10022578	0.618968
Pma_10019226	Pma_318.183	0.650801
Pma_10019226	Pma_10025585	0.638147
Pma_10019226	Pma_10022251	0.674689
Pma_10019226	Pma_10010072	0.651159
Pma_10019226	Pma_10016344	0.571694
Pma_10019226	Pma_10011379	0.574773
Pma_10019226	Pma_10019403	0.57323
Pma_10019226	Pma_10030214	0.675557
Pma_10019226	Pma_10024984	0.56989
Pma_10019226	Pma_10011421	0.632296
Pma_10019226	Pma_10013533	0.61233
Pma_10019226	Pma_10018992	0.641577
Pma_10019226	Pma_10019603	0.680714
Pma_10019226	Pma_10031899	0.622811
Pma_10019226	Pma_10030492	0.599635
Pma_10019226	Pma_10018900	0.58001
Pma_10019226	Pma_10013070	0.588056
Pma_10001162	Pma_10008043	0.564748
Pma_10001162	Pma_10028883	0.563739
Pma_10001162	Pma_10015665	0.597512
Pma_10001162	Pma_10017299	0.600988
Pma_10001162	Pma_10008261	0.574753
Pma_10001162	Pma_10024209	0.610333
Pma_10001162	Pma_10005447	0.593495
Pma_10001162	Pma_10023620	0.59951
Pma_10001162	Pma_10018833	0.554936
Pma_10001162	Pma_10005329	0.6141
Pma_10001162	Pma_10028517	0.613674
Pma_10001162	Pma_87.151	0.599616
Pma_10001162	Pma_10009026	0.597094
Pma_318.183	Pma_10025585	0.633466
Pma_318.183	Pma_10022251	0.667665
Pma_318.183	Pma_10010072	0.651216
Pma_318.183	Pma_10016344	0.568309
Pma_318.183	Pma_10011379	0.599194
Pma_318.183	Pma_10019403	0.590819
Pma_318.183	Pma_10030214	0.675813
Pma_318.183	Pma_10024984	0.582793
Pma_318.183	Pma_10011421	0.615181
Pma_318.183	Pma_10013533	0.630746
Pma_318.183	Pma_10018992	0.625228
Pma_318.183	Pma_10019603	0.676424
Pma_318.183	Pma_10031899	0.617144
Pma_318.183	Pma_10030492	0.599765
Pma_318.183	Pma_10018900	0.603431
Pma_318.183	Pma_10013070	0.610404
Pma_318.183	Pma_10012608	0.566747
Pma_10010072	Pma_10016344	0.573553
Pma_10010072	Pma_10011379	0.560203
Pma_10010072	Pma_10019403	0.550248
Pma_10010072	Pma_10030214	0.672216
Pma_10010072	Pma_10024984	0.567876
Pma_10010072	Pma_10011421	0.627431
Pma_10010072	Pma_10013533	0.596127
Pma_10010072	Pma_10018992	0.637139
Pma_10010072	Pma_10019603	0.677837
Pma_10010072	Pma_10031899	0.617566
Pma_10010072	Pma_10030492	0.584798
Pma_10010072	Pma_10018900	0.562708
Pma_10010072	Pma_10013070	0.574662
Pma_146.639	Pma_10008043	0.552766
Pma_146.639	Pma_10028883	0.55181
Pma_146.639	Pma_10008261	0.554803
Pma_10008043	Pma_10028883	0.56335
Pma_10008043	Pma_10015665	0.585742
Pma_10008043	Pma_10008261	0.577507
Pma_10008043	Pma_10015641	0.552304
Pma_10008043	Pma_10024209	0.557458
Pma_10008043	Pma_10018833	0.578282
Pma_10008043	Pma_10005329	0.573747
Pma_10008043	Pma_10028517	0.570619
Pma_10008043	Pma_10027763	0.568538
Pma_10030214	Pma_10011421	0.644932
Pma_10030214	Pma_10019905	0.584248
Pma_10030214	Pma_10013533	0.638172
Pma_10030214	Pma_10018992	0.65233
Pma_10030214	Pma_10019603	0.683988
Pma_10030214	Pma_10031899	0.607623
Pma_10030214	Pma_10030492	0.661396
Pma_10030214	Pma_10018900	0.612512
Pma_10030214	Pma_10013070	0.603818
Pma_10028883	Pma_10015665	0.579702
Pma_10028883	Pma_10008261	0.57331
Pma_10028883	Pma_10015641	0.552825
Pma_10028883	Pma_10018833	0.558982
Pma_10028883	Pma_10005329	0.552026
Pma_10028883	Pma_10028517	0.554177
Pma_10015665	Pma_10017299	0.592995
Pma_10015665	Pma_10008261	0.592413
Pma_10015665	Pma_10024209	0.605496
Pma_10015665	Pma_10005447	0.580967
Pma_10015665	Pma_10023620	0.59188
Pma_10015665	Pma_10018833	0.577407
Pma_10015665	Pma_10005329	0.612855
Pma_10015665	Pma_10028517	0.610031
Pma_10015665	Pma_87.151	0.592406
Pma_10015665	Pma_10009026	0.588246
Pma_10015665	Pma_10027763	0.571741
Pma_10018992	Pma_10029532	0.647295
Pma_10018992	Pma_10019603	0.672475
Pma_10018992	Pma_10031899	0.575884
Pma_10018992	Pma_10031687	0.691022
Pma_10018992	Pma_10030492	0.663913
Pma_10018992	Pma_10001350	0.648758
Pma_10018992	Pma_10011721	0.682516
Pma_10018992	Pma_10022629	0.585281
Pma_10018992	Pma_10009130	0.671338
Pma_10019603	Pma_10031899	0.619149
Pma_10019603	Pma_10031687	0.571197
Pma_10019603	Pma_10030492	0.667359
Pma_10019603	Pma_10001350	0.570985
Pma_10019603	Pma_10011721	0.555553
Pma_10019603	Pma_10018900	0.58658
Pma_10019603	Pma_10013070	0.579693
Pma_10008261	Pma_10015641	0.555201
Pma_10008261	Pma_10024209	0.571207
Pma_10008261	Pma_10023620	0.550402
Pma_10008261	Pma_10018833	0.577156
Pma_10008261	Pma_10005329	0.585555
Pma_10008261	Pma_10028517	0.582738
Pma_10008261	Pma_87.151	0.551015
Pma_10008261	Pma_10027763	0.574674
Pma_10018833	Pma_10005329	0.588084
Pma_10018833	Pma_10028517	0.579367
Pma_10018833	Pma_87.151	0.558026
Pma_10018833	Pma_10009026	0.550424
Pma_10018833	Pma_10027763	0.576277
Pma_10028517	Pma_87.151	0.615642
Pma_10028517	Pma_10009026	0.611062
Pma_10019222	Pma_10004269	0.606477
Pma_10019222	Pma_10019226	0.62931
Pma_10019222	Pma_318.183	0.620692
Pma_10019222	Pma_10010072	0.62192
Pma_10019222	Pma_10030214	0.656458
Pma_10019222	Pma_10018992	0.695635
Pma_10019222	Pma_10019603	0.672302
Pma_10002747	Pma_10002519	0.577801
Pma_10002747	Pma_10026678	0.595235
Pma_10002747	Pma_10005159	0.578354
Pma_10002747	Pma_10028881	0.57241
Pma_10002747	Pma_10015663	0.576256
Pma_10002747	Pma_10024220	0.592056
Pma_10002747	Pma_10008044	0.591005
Pma_10002747	Pma_10025915	0.585097
Pma_10002747	Pma_10001162	0.58174
Pma_10002747	Pma_146.639	0.554286
Pma_10002747	Pma_10008043	0.574228
Pma_10002747	Pma_10028883	0.576011
Pma_10002747	Pma_10015665	0.595381
Pma_10002747	Pma_10008261	0.576361
Pma_10002747	Pma_10015641	0.555779
Pma_10002747	Pma_10018833	0.570166
Pma_10002747	Pma_10011661	0.550329
Pma_10002747	Pma_10028517	0.584478
Pma_10002747	Pma_10027763	0.569156
Pma_10008606	Pma_10026678	0.566518
Pma_10008606	Pma_10018833	0.561743
Pma_10007278	Pma_10004269	0.553026
Pma_10007278	Pma_10019226	0.597809
Pma_10007278	Pma_318.183	0.57752
Pma_10007278	Pma_10010072	0.593048
Pma_10007278	Pma_10030214	0.613373
Pma_10007278	Pma_10018992	0.716985
Pma_10007278	Pma_10019603	0.645099
Pma_10002519	Pma_10026678	0.579108
Pma_10002519	Pma_10005159	0.574951
Pma_10002519	Pma_10028881	0.564922
Pma_10002519	Pma_10015663	0.564036
Pma_10002519	Pma_10024220	0.585093
Pma_10002519	Pma_10008044	0.586637
Pma_10002519	Pma_10025915	0.573079
Pma_10002519	Pma_10001162	0.574045
Pma_10002519	Pma_146.639	0.552652
Pma_10002519	Pma_10008043	0.562571
Pma_10002519	Pma_10028883	0.567297
Pma_10002519	Pma_10015665	0.587621
Pma_10002519	Pma_10008261	0.574523
Pma_10002519	Pma_10015641	0.554251
Pma_10002519	Pma_10018833	0.561558
Pma_10002519	Pma_10028517	0.567961
Pma_10002519	Pma_10027763	0.556298
Pma_10017274	Pma_10018992	0.568873
Pma_10026678	Pma_10005159	0.591342
Pma_10026678	Pma_10028881	0.562204
Pma_10026678	Pma_10015663	0.581197
Pma_10026678	Pma_10024220	0.609729
Pma_10026678	Pma_10008044	0.607029
Pma_10026678	Pma_10025915	0.609175
Pma_10026678	Pma_10001162	0.605925
Pma_10026678	Pma_10008043	0.590918
Pma_10026678	Pma_10028883	0.56858
Pma_10026678	Pma_10015665	0.611762
Pma_10026678	Pma_10008261	0.598536
Pma_10026678	Pma_10018833	0.601275
Pma_10026678	Pma_10028517	0.606772
Pma_10026678	Pma_10027763	0.575477
Pma_10005159	Pma_10028881	0.570314
Pma_10005159	Pma_10015663	0.573347
Pma_10005159	Pma_10024220	0.590367
Pma_10005159	Pma_10008044	0.590221
Pma_10005159	Pma_10025915	0.581838
Pma_10005159	Pma_10001162	0.579622
Pma_10005159	Pma_146.639	0.554492
Pma_10005159	Pma_10008043	0.570549
Pma_10005159	Pma_10028883	0.57384
Pma_10005159	Pma_10015665	0.593578
Pma_10005159	Pma_10008261	0.576608
Pma_10005159	Pma_10015641	0.555934
Pma_10005159	Pma_10018833	0.568835
Pma_10005159	Pma_10011661	0.550024
Pma_10005159	Pma_10028517	0.580061
Pma_10005159	Pma_10027763	0.56634
Pma_10013362	Pma_10015663	0.557558
Pma_10013362	Pma_10024220	0.564221
Pma_10013362	Pma_10008044	0.571798
Pma_10013362	Pma_10008043	0.566817
Pma_10013362	Pma_10015665	0.571552
Pma_10013362	Pma_10008261	0.573133
Pma_10013362	Pma_10018833	0.578636
Pma_10013362	Pma_10028517	0.551843
Pma_10013362	Pma_10027763	0.554816
Pma_10018023	Pma_10004269	0.556467
Pma_10018023	Pma_10019226	0.595412
Pma_10018023	Pma_318.183	0.57858
Pma_10018023	Pma_10010072	0.590058
Pma_10018023	Pma_10030214	0.58327
Pma_10018023	Pma_10018992	0.616716
Pma_10018023	Pma_10019603	0.609592
Pma_10010584	Pma_10030214	0.564898
Pma_10010584	Pma_10018992	0.706316
Pma_10010584	Pma_10019603	0.602597
Pma_10028881	Pma_10015663	0.551166
Pma_10028881	Pma_10024220	0.577758
Pma_10028881	Pma_10008044	0.579387
Pma_10028881	Pma_10025915	0.56374
Pma_10028881	Pma_10001162	0.568324
Pma_10028881	Pma_10008043	0.553769
Pma_10028881	Pma_10028883	0.558263
Pma_10028881	Pma_10015665	0.578736
Pma_10028881	Pma_10008261	0.565942
Pma_10028881	Pma_10011661	0.550372
Pma_10028881	Pma_10028517	0.55459
Pma_10010210	Pma_10018992	0.658749
Pma_10015663	Pma_10024220	0.577642
Pma_10015663	Pma_10008044	0.58275
Pma_10015663	Pma_10025915	0.563322
Pma_10015663	Pma_10001162	0.562094
Pma_10015663	Pma_146.639	0.553143
Pma_10015663	Pma_10008043	0.568936
Pma_10015663	Pma_10028883	0.559445
Pma_10015663	Pma_10015665	0.58257
Pma_10015663	Pma_10008261	0.577877
Pma_10015663	Pma_10015641	0.552897
Pma_10015663	Pma_10018833	0.573099
Pma_10015663	Pma_10028517	0.561349
Pma_10015663	Pma_10027763	0.560657
Pma_10014568	Pma_10004269	0.628041
Pma_10014568	Pma_10019226	0.597017
Pma_10014568	Pma_318.183	0.617556
Pma_10014568	Pma_10010072	0.578864
Pma_10014568	Pma_10030214	0.632058
Pma_10014568	Pma_10019603	0.609975
Pma_10004269	Pma_10019226	0.64594
Pma_10004269	Pma_318.183	0.653107
Pma_10004269	Pma_10010072	0.641296
Pma_10004269	Pma_10030214	0.672184
Pma_10004269	Pma_10018992	0.604503
Pma_10004269	Pma_10019603	0.668295
Pma_10006913	Pma_10019226	0.628685
Pma_10006913	Pma_318.183	0.611008
Pma_10006913	Pma_10010072	0.623979
Pma_10006913	Pma_10030214	0.640779
Pma_10006913	Pma_10018992	0.715708
Pma_10006913	Pma_10019603	0.662887
Pma_10008445	Pma_10019226	0.622872
Pma_10008445	Pma_318.183	0.606581
Pma_10008445	Pma_10010072	0.616828
Pma_10008445	Pma_10030214	0.640331
Pma_10008445	Pma_10018992	0.714244
Pma_10008445	Pma_10019603	0.660764
Pma_10020984	Pma_318.183	0.572188
Pma_10024220	Pma_10008044	0.597339
Pma_10024220	Pma_10025915	0.605098
Pma_10024220	Pma_10001162	0.59679
Pma_10024220	Pma_10008043	0.580082
Pma_10024220	Pma_10028883	0.576821
Pma_10024220	Pma_10015665	0.600187
Pma_10024220	Pma_10008261	0.587505
Pma_10024220	Pma_10018833	0.5697
Pma_10024220	Pma_10028517	0.610684
Pma_10024220	Pma_10027763	0.564993
Pma_10010496	Pma_10018992	0.654997
Pma_10005973	Pma_10019226	0.576546
Pma_10005973	Pma_318.183	0.577842
Pma_10005973	Pma_10010072	0.551434
Pma_10005973	Pma_10030214	0.645484
Pma_10005973	Pma_10018992	0.649327
Pma_10005973	Pma_10019603	0.649594
Pma_10014474	Pma_10008044	0.579457
Pma_10014474	Pma_10025915	0.612771
Pma_10014474	Pma_10001162	0.600705
Pma_10014474	Pma_10015665	0.594918
Pma_10014474	Pma_10008261	0.554433
Pma_10014474	Pma_10018833	0.563641
Pma_10014474	Pma_10028517	0.618714
Pma_530.149	Pma_10019226	0.592577
Pma_530.149	Pma_318.183	0.610387
Pma_530.149	Pma_10010072	0.584517
Pma_530.149	Pma_10030214	0.587568
Pma_530.149	Pma_10019603	0.569316
Pma_10011909	Pma_10008044	0.577668
Pma_10011909	Pma_10025915	0.60902
Pma_10011909	Pma_10001162	0.600557
Pma_10011909	Pma_10015665	0.59167
Pma_10011909	Pma_10008261	0.551101
Pma_10011909	Pma_10018833	0.552993
Pma_10011909	Pma_10028517	0.610693
Pma_10023204	Pma_10008044	0.589405
Pma_10023204	Pma_10025915	0.617298
Pma_10023204	Pma_10001162	0.604592
Pma_10023204	Pma_10008043	0.55572
Pma_10023204	Pma_10015665	0.603619
Pma_10023204	Pma_10008261	0.568981
Pma_10023204	Pma_10018833	0.582247
Pma_10023204	Pma_10028517	0.624433
Pma_10016044	Pma_10008044	0.56184
Pma_10016044	Pma_10025915	0.600737
Pma_10016044	Pma_10001162	0.585629
Pma_10016044	Pma_10015665	0.57494
Pma_10016044	Pma_10028517	0.612303
Pma_10005348	Pma_10008044	0.564188
Pma_10005348	Pma_10025915	0.603933
Pma_10005348	Pma_10001162	0.593284
Pma_10005348	Pma_10015665	0.582856
Pma_10005348	Pma_10028517	0.608485
Pma_10004747	Pma_10019226	0.554336
Pma_10004747	Pma_10010072	0.557911
Pma_10028485	Pma_10025915	0.573469
Pma_10028485	Pma_10015665	0.55169
Pma_10028485	Pma_10028517	0.595315
Pma_10008044	Pma_10025915	0.598215
Pma_10008044	Pma_10001162	0.590551
Pma_10008044	Pma_10008043	0.583618
Pma_10008044	Pma_10028883	0.581246
Pma_10008044	Pma_10015665	0.600332
Pma_10008044	Pma_10008261	0.587918
Pma_10008044	Pma_10018833	0.569301
Pma_10008044	Pma_10011661	0.55094
Pma_10008044	Pma_10028517	0.601725
Pma_10008044	Pma_10027763	0.573206
Pma_10000069	Pma_318.183	0.570944
Pma_10000069	Pma_10030214	0.575271
Pma_10025915	Pma_10001162	0.608144
Pma_10025915	Pma_10008043	0.569162
Pma_10025915	Pma_10028883	0.560903
Pma_10025915	Pma_10015665	0.603117
Pma_10025915	Pma_10008261	0.580403
Pma_10025915	Pma_10018833	0.568085
Pma_10025915	Pma_10028517	0.616796
Pma_10019352	Pma_10018992	0.688588
Pma_10019352	Pma_10019603	0.574404
Pma_10029861	Pma_10019226	0.582687
Pma_10029861	Pma_318.183	0.596327
Pma_10029861	Pma_10010072	0.578854
Pma_10029861	Pma_10030214	0.563013
Pma_10019226	Pma_318.183	0.650801
Pma_10019226	Pma_10010072	0.651159
Pma_10019226	Pma_10030214	0.675557
Pma_10019226	Pma_10018992	0.641577
Pma_10019226	Pma_10019603	0.680714
Pma_10008262	Pma_10001162	0.610277
Pma_10008262	Pma_10008043	0.560581
Pma_10008262	Pma_10015665	0.607368
Pma_10008262	Pma_10008261	0.573904
Pma_10008262	Pma_10018833	0.580513
Pma_10008262	Pma_10028517	0.622579
Pma_10022578	Pma_318.183	0.634966
Pma_10022578	Pma_10010072	0.606614
Pma_10022578	Pma_10030214	0.628993
Pma_10022578	Pma_10019603	0.613214
Pma_10029160	Pma_10008043	0.557621
Pma_10029160	Pma_10008261	0.557619
Pma_10029160	Pma_10018833	0.550918
Pma_10029160	Pma_10027763	0.550913
Pma_10028838	Pma_10018992	0.625881
Pma_10009307	Pma_10018992	0.642043
Pma_10001162	Pma_10008043	0.564748
Pma_10001162	Pma_10028883	0.563739
Pma_10001162	Pma_10015665	0.597512
Pma_10001162	Pma_10008261	0.574753
Pma_10001162	Pma_10018833	0.554936
Pma_10001162	Pma_10028517	0.613674
Pma_318.183	Pma_10010072	0.651216
Pma_318.183	Pma_10030214	0.675813
Pma_318.183	Pma_10018992	0.625228
Pma_318.183	Pma_10019603	0.676424
Pma_10025585	Pma_10010072	0.629511
Pma_10025585	Pma_10030214	0.634407
Pma_10025585	Pma_10018992	0.605547
Pma_10025585	Pma_10019603	0.64532
Pma_10019835	Pma_10018992	0.686442
Pma_10019835	Pma_10019603	0.569733
Pma_10022251	Pma_10010072	0.669933
Pma_10022251	Pma_10030214	0.685644
Pma_10022251	Pma_10018992	0.69088
Pma_10022251	Pma_10019603	0.692953
Pma_10025887	Pma_10018992	0.601411
Pma_10010072	Pma_10030214	0.672216
Pma_10010072	Pma_10018992	0.637139
Pma_10010072	Pma_10019603	0.677837
Pma_10009322	Pma_10018992	0.656017
Pma_146.639	Pma_10008043	0.552766
Pma_146.639	Pma_10028883	0.55181
Pma_146.639	Pma_10008261	0.554803
Pma_10008043	Pma_10028883	0.56335
Pma_10008043	Pma_10015665	0.585742
Pma_10008043	Pma_10008261	0.577507
Pma_10008043	Pma_10015641	0.552304
Pma_10008043	Pma_10018833	0.578282
Pma_10008043	Pma_10028517	0.570619
Pma_10008043	Pma_10027763	0.568538
Pma_10014531	Pma_10030214	0.581006
Pma_10014531	Pma_10018992	0.710758
Pma_10014531	Pma_10019603	0.618542
Pma_10002424	Pma_10018992	0.696395
Pma_10002424	Pma_10019603	0.580912
Pma_10011379	Pma_10030214	0.596109
Pma_10011379	Pma_10019603	0.569142
Pma_10019403	Pma_10030214	0.631859
Pma_10019403	Pma_10019603	0.612924
Pma_10030214	Pma_10018992	0.65233
Pma_10030214	Pma_10019603	0.683988
Pma_10028883	Pma_10015665	0.579702
Pma_10028883	Pma_10008261	0.57331
Pma_10028883	Pma_10015641	0.552825
Pma_10028883	Pma_10018833	0.558982
Pma_10028883	Pma_10028517	0.554177
Pma_10013749	Pma_10018992	0.645761
Pma_10015665	Pma_10008261	0.592413
Pma_10015665	Pma_10018833	0.577407
Pma_10015665	Pma_10028517	0.610031
Pma_10015665	Pma_10027763	0.571741
Pma_10032310	Pma_10018992	0.631999
Pma_10017299	Pma_10008261	0.552304
Pma_10017299	Pma_10018833	0.556455
Pma_10017299	Pma_10028517	0.61362
Pma_10013921	Pma_10018992	0.589744
Pma_10011421	Pma_10018992	0.715122
Pma_10011421	Pma_10019603	0.666265
Pma_10019905	Pma_10018992	0.711692
Pma_10019905	Pma_10019603	0.621326
Pma_10013533	Pma_10019603	0.619143
Pma_10005976	Pma_10018992	0.567464
Pma_10018992	Pma_10019603	0.672475
Pma_10008261	Pma_10015641	0.555201
Pma_10008261	Pma_10018833	0.577156
Pma_10008261	Pma_10028517	0.582738
Pma_10008261	Pma_10027763	0.574674
Pma_10024209	Pma_10018833	0.574154
Pma_10024209	Pma_10028517	0.61908
Pma_10005447	Pma_10028517	0.611391
Pma_10023620	Pma_10018833	0.556526
Pma_10023620	Pma_10028517	0.614611
Pma_10018833	Pma_10028517	0.579367
Pma_10018833	Pma_10027763	0.576277
Pma_10005329	Pma_10028517	0.619743
Pma_10005329	Pma_10027763	0.552215

## Sheet: S4
S4. Genes ID used in co-expression network analysis
Nacre Genes	Abbreviation		GeneID	Abbreviation	GO term	NR Accession	NR Description	IPR Accession	KEGG
hub gene	N24		Pma_10001162	N24	--	gi|806787486|gb|AKC03098.1|	mantle protein N24 [Pinctada fucata]	--	--
	COL6		Pma_10015641	VWAP	GO:0005515; protein binding; Molecular Function	gi|906541739|gb|AKS48157.1|	sushi-like protein [Mytilus coruscus]	IPR002035; von Willebrand factor, type A||IPR002557; Chitin binding domain	K06238|1|4e-11|72.4|mcc:693357|collagen, type VI, alpha
	serine-rich		Pma_10008044	serine-rich	--	gi|674654348|gb|AIL25362.1|	serine-rich matrix protein [Pinctada martensii]	--	--
			Pma_10026678	P-U14	--	gi|914346314|gb|AKV63190.1|	P-U14 [Pinctada fucata]	--	--
			Pma_10002519		--	gi|390339794|ref|XP_003725086.1|	PREDICTED: titin [Strongylocentrotus purpuratus]	--	--
	proline-rich		Pma_10008043	proline-rich	--	gi|674654346|gb|AIL25361.1|	proline-rich matrix protein [Pinctada martensii]	--	--
	FN III		Pma_10028881	FN III	GO:0005515; protein binding; Molecular Function	gi|391359278|sp|H2A0L7.1|FND1_PINMG	RecName: Full=Fibronectin type III domain-containing protein 1; Flags: Precursor [Pinctada margaritifera]	IPR003961; Fibronectin, type III	K06777|1|7e-27|124|der:Dere_GG21203|protein tyrosine phosphatase, receptor type, D [EC:3.1.3.48]
			Pma_10024220		--	gi|762111344|ref|XP_011438384.1|	PREDICTED: uncharacterized protein LOC105335940 [Crassostrea gigas]	IPR011497; Protease inhibitor, Kazal-type	--
			Pma_10018833		--	--	--	--	--
			Pma_10025915		--	gi|664806458|gb|AIF72919.1|	hypothetical protein [Pinctada martensii]	--	--
	PI I2		Pma_10015663	PI I2	GO:0004867; serine-type endopeptidase inhibitor activity; Molecular Function	gi|811916784|gb|AKE31559.1|	nacreserine protease inhibitor 1 [Pinctada martensii]	IPR002223; Proteinase inhibitor I2, Kunitz metazoa||IPR020901; Proteinase inhibitor I2, Kunitz, conserved site	K06238|1|3e-12|70.9|dre:564005|collagen, type VI, alpha
	PI I2		Pma_10015665	PI I2	GO:0004867; serine-type endopeptidase inhibitor activity; Molecular Function	gi|811916788|gb|AKE31561.1|	nacreserine protease inhibitor 3 [Pinctada martensii]	IPR002223; Proteinase inhibitor I2, Kunitz metazoa||IPR020901; Proteinase inhibitor I2, Kunitz, conserved site	K03909|1|7e-13|75.1|oaa:100086245|tissue factor pathway inhibitor
			Pma_10004269		GO:0003676; nucleic acid binding; Molecular Function	--	--	IPR000504; RNA recognition motif domain	K14411|1|3e-26|121|mdo:100020847|RNA-binding protein Musashi
	TYR		Pma_10005159	TYR	GO:0008152; metabolic process; Biological Process	gi|762155901|ref|XP_011416064.1|	PREDICTED: uncharacterized protein LOC105320008 [Crassostrea gigas]	IPR002227; Tyrosinase	K00505|1|5e-21|103|cel:C34G6.2|tyrosinase [EC:1.14.18.1]
	MYM		Pma_10028517	MYM	GO:0005515; protein binding; Molecular Function	gi|914346322|gb|AKV63194.1|	tissue inhibitor of metalloproteinase [Pinctada fucata]	IPR001134; Netrin domain||IPR001820; Proteinase inhibitor I35, tissue inhibitor of metalloproteinase	--
	MG4		Pma_318.183	MG4	--	gi|73427350|gb|AAZ76258.1|	mantle gene 4 [Pinctada fucata]	IPR001073; Complement C1q protein	--
			Pma_10008261		--	gi|762093339|ref|XP_011429122.1|	PREDICTED: putative mediator of RNA polymerase II transcription subunit 26 isoform X1 [Crassostrea gigas]	--	--
	BLRP		Pma_10002747		--	gi|762132903|ref|XP_011449645.1|	PREDICTED: uncharacterized protein LOC105343847 [Crassostrea gigas]	IPR001466; Beta-lactamase-related	--
	hillarin		Pma_10018992		--	--	--	--	K04467|1|3e-17|90.9|hmg:100207607|inhibitor of nuclear factor kappa-B kinase alpha subunit [EC:2.7.11.10]
	FN III		Pma_10028883	FN III	GO:0005515; protein binding; Molecular Function	gi|391359279|sp|H2A0L8.1|FND2_PINMG	RecName: Full=Fibronectin type III domain-containing protein 2; Flags: Precursor	IPR003961; Fibronectin, type III	K06777|1|3e-23|110|nvi:100121249|protein tyrosine phosphatase, receptor type, D [EC:3.1.3.48]
	Hsp70		Pma_10019226	Hsp70	GO:0005524; ATP binding; Molecular Function	gi|374849280|dbj|BAL52328.1|	heat shock protein 70 [Pinctada fucata]	IPR001023; Heat shock protein Hsp70||IPR013126; Heat shock protein 70||IPR018181; Heat shock protein 70, conserved site	K03283|1|0.0|997|tgu:100228250|heat shock 70kDa protein 1/8
	sushi-like		Pma_146.639		--	--	--	--	--
	BIRC6		Pma_10010072		GO:0016881; acid-amino acid ligase activity; Molecular Function	--	--	IPR000608; Ubiquitin-conjugating enzyme, E2||IPR022103; Protein of unknown function DUF3643	K10586|1|0.0|2518|mdo:100027051|baculoviral IAP repeat-containing protein 6 (apollon) [EC:6.3.2.19]
			Pma_10027763		--	gi|486339845|ref|WP_001586968.1|	phage tail fiber protein [Escherichia coli]	--	--
	CHBP		Pma_10011661	CHBP	GO:0019028; viral capsid; Cellular Component	gi|664806460|gb|AIF72920.1|	chitin binding protein [Pinctada martensii]	IPR004302; Chitin-binding, domain 3	--
	ZIP12		Pma_10030214	ZIP12	GO:0016020; membrane; Cellular Component	gi|762117273|ref|XP_011441488.1|	PREDICTED: zinc transporter ZIP10-like [Crassostrea gigas]	IPR003689; Zinc/iron permease	K14718|1|5e-81|303|bfo:BRAFLDRAFT_97943|solute carrier family 39 (zinc transporter), member 12
			Pma_10019603	N-U5	GO:0005576; extracellular region; Cellular Component	gi|914346256|gb|AKV63161.1|	N-U5 [Pinctada fucata]	IPR002557; Chitin binding domain	K00311|1|1e-152|540|bta:768074|electron-transferring-flavoprotein dehydrogenase [EC:1.5.5.1]
Others			Pma_10032310		--	gi|156567679|gb|ABU82763.1|	pedal peptide-1 precursor [Tritonia diomedea]	--	K06237|1|4e-07|56.6|cbr:CBG16372|collagen, type IV, alpha
			Pma_10028485		--	gi|762157296|ref|XP_011416798.1|	PREDICTED: uncharacterized protein LOC105320535 [Crassostrea gigas]	--	--
			Pma_10024209		--	--	--	--	--
			Pma_10009322		--	gi|676486447|ref|XP_009063980.1|	hypothetical protein LOTGIDRAFT_235791 [Lottia gigantea]	--	--
			Pma_10008606		--	gi|557245879|emb|CDI74017.1|	hypothetical protein EPH_0030380 [Eimeria praecox]	--	--
			Pma_10005447		--	gi|357624916|gb|EHJ75511.1|	hypothetical protein KGM_05166 [Danaus plexippus]	--	--
			Pma_10009307		--	gi|929264041|ref|XP_014008531.1|	PREDICTED: probable serine/threonine-protein kinase clkA, partial [Salmo salar]	--	--
			Pma_10008262		--	gi|914346314|gb|AKV63190.1|	P-U14 [Pinctada fucata]	--	--
			Pma_10005348		--	gi|762158368|ref|XP_011417360.1|	PREDICTED: uncharacterized protein LOC105320920 [Crassostrea gigas]	--	--
			Pma_10023204		GO:0005515; protein binding; Molecular Function	gi|762147446|ref|XP_011457036.1|	PREDICTED: cartilage matrix protein-like [Crassostrea gigas]	IPR002035; von Willebrand factor, type A	K08132|1|1e-37|159|ssc:100156689|collagen, type XII, alpha
			Pma_10022629		--	--	--	--	--
			Pma_10013921		--	--	--	--	--
			Pma_10018023		--	gi|365189153|dbj|BAL42249.1|	serine and glycine-rich matrix protein 1 [Pinctada fucata]	--	--
			Pma_10013070		GO:0004888; transmembrane signaling receptor activity; Molecular Function	gi|762136575|ref|XP_011451569.1|	PREDICTED: latrophilin-3-like [Crassostrea gigas]	IPR000832; GPCR, family 2, secretin-like||IPR001304; C-type lectin||IPR017981; GPCR, family 2-like||IPR017983; GPCR, family 2, secretin-like, conserved site||IPR022624; Domain of unknown function DUF3497	K04594|1|1e-80|302|gga:422616|latrophilin 3
			Pma_10022251		--	gi|762110369|ref|XP_011437876.1|	PREDICTED: protein-tyrosine sulfotransferase 2-like [Crassostrea gigas]	--	K01021|1|1e-101|369|bfo:BRAFLDRAFT_89531|protein-tyrosine sulfotransferase [EC:2.8.2.20]
			Pma_10024287		GO:0005515; protein binding; Molecular Function	gi|906541730|gb|AKS48154.1|	transgelin-like protein-3 [Mytilus coruscus]	IPR001715; Calponin homology domain	--
			Pma_10019403		GO:0005515; protein binding; Molecular Function	gi|762129381|ref|XP_011447814.1|	PREDICTED: metalloproteinase inhibitor 4-like [Crassostrea gigas]	IPR001134; Netrin domain||IPR001820; Proteinase inhibitor I35, tissue inhibitor of metalloproteinase	--
			Pma_10010584		GO:0005509; calcium ion binding; Molecular Function	gi|676469173|ref|XP_009058446.1|	hypothetical protein LOTGIDRAFT_233583 [Lottia gigantea]	IPR001299; Ependymin	--
			Pma_10016044		GO:0008152; metabolic process; Biological Process	gi|762079777|ref|XP_011413535.1|	PREDICTED: uncharacterized protein LOC105318244 [Crassostrea gigas]	IPR002227; Tyrosinase	K00505|1|9e-37|156|cel:C34G6.2|tyrosinase [EC:1.14.18.1]
			Pma_10019905		GO:0005515; protein binding; Molecular Function	gi|472824681|dbj|BAN09033.1|	calponin-3, partial [Pinctada fucata]	IPR000557; Calponin repeat||IPR001715; Calponin homology domain||IPR003096; Smooth muscle protein/calponin	--
			Pma_10009026		GO:0004553; hydrolase activity, hydrolyzing O-glycosyl compounds; Molecular Function	gi|676469743|ref|XP_009058631.1|	hypothetical protein LOTGIDRAFT_163832 [Lottia gigantea]	IPR005192; Glycoside hydrolase, family 49	--
			Pma_10011909		--	gi|914346262|gb|AKV63164.1|	N-U8 [Pinctada fucata]	--	--
			Pma_10031687		GO:0003676; nucleic acid binding; Molecular Function	gi|919099685|ref|XP_013386293.1|	PREDICTED: zinc finger protein 36, C3H1 type-like 1 [Lingula anatina]	IPR000571; Zinc finger, CCCH-type	K13056|1|1e-22|108|dre:30114|CCCH zinc finger protein C3H-4
			Pma_10014474		GO:0004601; peroxidase activity; Molecular Function	gi|762153491|ref|XP_011414783.1|	PREDICTED: peroxidase-like protein [Crassostrea gigas]	IPR002007; Haem peroxidase, animal||IPR019791; Haem peroxidase, animal, subgroup	K00431|1|3e-53|211|mdo:100032350|thyroid peroxidase [EC:1.11.1.8]
			Pma_10020984		--	gi|676422237|ref|XP_009043931.1|	hypothetical protein LOTGIDRAFT_208417 [Lottia gigantea]	IPR000782; FAS1 domain	K03454|1|3e-13|77.8|cci:CC1G_01742|mitochondrial carrier protein, MC family
			Pma_10007278		GO:0005509; calcium ion binding; Molecular Function	gi|762102866|ref|XP_011433937.1|	PREDICTED: protein slit-like isoform X2 [Crassostrea gigas]	IPR000152; EGF-type aspartate/asparagine hydroxylation site||IPR000372; Leucine-rich repeat-containing N-terminal||IPR000483; Cysteine-rich flanking region, C-terminal||IPR000742; Epidermal growth factor-like domain||IPR001611; Leucine-rich repeat||IPR001791; Laminin G domain||IPR001881; EGF-like calcium-binding||IPR003591; Leucine-rich repeat, typical subtype||IPR006207; Cystine knot, C-terminal…	K06839|1|0.0|1278|tca:660980|slit 2
			Pma_10029861		GO:0016301; kinase activity; Molecular Function	--	--	IPR022413; ATP:guanido phosphotransferase, N-terminal||IPR022414; ATP:guanido phosphotransferase, catalytic domain||IPR022415; ATP:guanido phosphotransferase active site	K00933|1|1e-134|479|pif:PITG_13551|creatine kinase [EC:2.7.3.2]
			Pma_10011721		GO:0016021; integral to membrane; Cellular Component	gi|762151586|ref|XP_011413780.1|	PREDICTED: putative ferric-chelate reductase 1 [Crassostrea gigas]	IPR002861; Reeler domain||IPR004877; Cytochrome b561, eukaryote||IPR006593; Cytochrome b561/ferric reductase transmembrane	K12589|1|5e-22|107|dse:Dsec_GM21652|exosome complex component RRP42
			Pma_10013749		GO:0000166; nucleotide binding; Molecular Function	--	--	IPR001140; ABC transporter, transmembrane domain||IPR001766; Transcription factor, fork head||IPR003439; ABC transporter-like||IPR003593; AAA+ ATPase domain||IPR017871; ABC transporter, conserved site||IPR017940; ABC transporter, integral membrane type 1	K05674|1|0.0|853|bfo:BRAFLDRAFT_83311|ATP-binding cassette, subfamily C (CFTR/MRP), member 10
			Pma_87.151		GO:0005102; receptor binding; Molecular Function	gi|319803017|tpg|DAA34039.1|	TPA: TPA_inf: fibrinogen-related protein 7 [Mytilus californianus]	IPR002181; Fibrinogen, alpha/beta/gamma chain, C-terminal globular||IPR020837; Fibrinogen, conserved site	K06252|1|4e-53|208|xtr:100135076|tenascin
			Pma_10000069		--	gi|73427350|gb|AAZ76258.1|	mantle gene 4 [Pinctada fucata]	IPR001073; Complement C1q protein	--
			Pma_10005976		GO:0003774; motor activity; Molecular Function	gi|405975056|gb|EKC39652.1|	Myosin heavy chain, striated muscle [Crassostrea gigas]	IPR000048; IQ motif, EF-hand binding site||IPR001609; Myosin head, motor domain||IPR004009; Myosin, N-terminal, SH3-like	K10352|1|0.0|1366|gga:395534|myosin heavy chain
			Pma_10023620		GO:0005102; receptor binding; Molecular Function	gi|260828907|ref|XP_002609404.1|	hypothetical protein BRAFLDRAFT_59661 [Branchiostoma floridae]	IPR002181; Fibrinogen, alpha/beta/gamma chain, C-terminal globular||IPR020837; Fibrinogen, conserved site	K06252|1|1e-47|189|tgu:100221864|tenascin
			Pma_10017274		GO:0016788; hydrolase activity, acting on ester bonds; Molecular Function	gi|762091304|ref|XP_011428046.1|	PREDICTED: poly(U)-specific endoribonuclease-D-like [Crassostrea gigas]	IPR018998; Endoribonuclease XendoU	K14648|1|8e-10|62.8|bfo:BRAFLDRAFT_75913|poly(U)-specific endoribonuclease [EC:3.1.-.-]
			Pma_10024984		--	gi|405959537|gb|EKC25563.1|	hypothetical protein CGI_10002308 [Crassostrea gigas]	--	--
			Pma_10013533		GO:0008152; metabolic process; Biological Process	gi|119852227|dbj|BAF42771.1|	tyrosinase-like protein 1 [Pinctada fucata]	IPR002227; Tyrosinase	K00505|1|2e-30|134|cel:C34G6.2|tyrosinase [EC:1.14.18.1]
			Pma_10011421		GO:0005515; protein binding; Molecular Function	gi|762085415|ref|XP_011425019.1|	PREDICTED: protein PIF-like [Crassostrea gigas]	IPR002035; von Willebrand factor, type A||IPR002557; Chitin binding domain	K08133|1|3e-09|64.3|gga:396276|collagen, type XIV, alpha
			Pma_10010496		GO:0004672; protein kinase activity; Molecular Function	--	--	IPR000337; GPCR, family 3||IPR000719; Protein kinase, catalytic domain||IPR001245; Serine-threonine/tyrosine-protein kinase catalytic domain||IPR001828; Extracellular ligand-binding receptor||IPR002290; Serine/threonine- / dual-specificity protein kinase, catalytic domain||IPR008266; Tyrosine-protein kinase, active site||IPR017441; Protein kinase, ATP binding site||IPR020635; Tyrosine-protein kin…	K04527|1|5e-74|281|ptr:455649|insulin receptor [EC:2.7.10.1]
			Pma_10016344		GO:0004177; aminopeptidase activity; Molecular Function	gi|209981275|gb|ACJ05318.1|	leucine aminopeptidase-like protein [Crassostrea gigas]	IPR000819; Peptidase M17, leucyl aminopeptidase, C-terminal||IPR008283; Peptidase M17, leucyl aminopeptidase, N-terminal||IPR011356; Peptidase M17	K11142|1|1e-166|584|bta:781648|cytosol aminopeptidase [EC:3.4.11.1 3.4.11.5]
			Pma_10011379		--	gi|239914090|dbj|BAH78730.1|	lysine-rich matrix protein 4 [Pinctada fucata]	--	--
			Pma_530.149		GO:0005515; protein binding; Molecular Function	gi|762086870|ref|XP_011425717.1|	PREDICTED: collagen alpha-1(XIV) chain-like [Crassostrea gigas]	IPR002035; von Willebrand factor, type A	K06238|1|7e-54|213|xtr:100486063|collagen, type VI, alpha
			Pma_10019352		GO:0005515; protein binding; Molecular Function	gi|762129104|ref|XP_011447670.1|	PREDICTED: NACHT and WD repeat domain-containing protein 2-like isoform X1 [Crassostrea gigas]	IPR001680; WD40 repeat||IPR007111; NACHT nucleoside triphosphatase||IPR017986; WD40-repeat-containing domain||IPR019775; WD40 repeat, conserved site	K11127|1|3e-28|129|bfo:BRAFLDRAFT_128562|telomerase protein component 1
			Pma_10013362		--	gi|914346252|gb|AKV63159.1|	N-U3 [Pinctada fucata]	--	--
			Pma_10008445		GO:0003755; peptidyl-prolyl cis-trans isomerase activity; Molecular Function	gi|157135235|ref|XP_001663442.1|	AAEL013279-PA [Aedes aegypti]	IPR002130; Cyclophilin-like peptidyl-prolyl cis-trans isomerase domain	K03768|1|3e-43|174|dsi:Dsim_GD25116|peptidyl-prolyl cis-trans isomerase B (cyclophilin B) [EC:5.2.1.8]
			Pma_10025585		GO:0008191; metalloendopeptidase inhibitor activity; Molecular Function	--	--	IPR001820; Proteinase inhibitor I35, tissue inhibitor of metalloproteinase	--
			Pma_10022578		GO:0008152; metabolic process; Biological Process	gi|353558891|sp|P86952.1|TYRO_PINMA	RecName: Full=Tyrosinase-like protein; AltName: Full=Tyrosinase-2; Flags: Precursor	IPR002227; Tyrosinase	K00505|1|3e-29|130|cel:C34G6.2|tyrosinase [EC:1.14.18.1]
			Pma_10006913		--	gi|908492107|ref|XP_013095739.1|	PREDICTED: collagen alpha-1(XXIII) chain-like [Biomphalaria glabrata]	IPR001791; Laminin G domain||IPR008160; Collagen triple helix repeat	K06238|1|1e-27|125|mmu:68553|collagen, type VI, alpha
			Pma_10014568		GO:0003779; actin binding; Molecular Function	gi|762144802|ref|XP_011455669.1|	PREDICTED: filamin-C-like isoform X11 [Crassostrea gigas]	IPR001298; Filamin/ABP280 repeat||IPR001589; Actinin-type, actin-binding, conserved site||IPR001715; Calponin homology domain||IPR017868; Filamin/ABP280 repeat-like	K04437|1|0.0|1792|mdo:100014156|filamin
			Pma_10025887		GO:0005515; protein binding; Molecular Function	gi|75003550|sp|Q5GIS3.1|GBB_PINFU	RecName: Full=Guanine nucleotide-binding protein subunit beta; Short=pfGbeta1; AltName: Full=G protein subunit beta-1	IPR001632; G-protein, beta subunit||IPR001680; WD40 repeat||IPR017986; WD40-repeat-containing domain||IPR019775; WD40 repeat, conserved site||IPR020472; G-protein beta WD-40 repeat	K07972|1|0.0|649|cel:F13D12.7|guanine nucleotide binding protein (G protein), beta, other
			Pma_10005329		GO:0004553; hydrolase activity, hydrolyzing O-glycosyl compounds; Molecular Function	gi|762128787|ref|XP_011447502.1|	PREDICTED: endoglucanase 13-like [Crassostrea gigas]	IPR001701; Glycoside hydrolase, family 9||IPR006028; Gamma-aminobutyric acid A receptor||IPR006029; Neurotransmitter-gated ion-channel transmembrane domain||IPR006201; Neurotransmitter-gated ion-channel||IPR006202; Neurotransmitter-gated ion-channel ligand-binding||IPR018221; Glycoside hydrolase, family 9, active site	K01179|1|1e-69|266|osa:4330912|endoglucanase [EC:3.2.1.4]
			Pma_10029532		--	gi|374093181|dbj|BAL46658.1|	matrix protein [Pinctada fucata]	--	--
			Pma_10001350		GO:0008158; hedgehog receptor activity; Molecular Function	gi|762148665|ref|XP_011412260.1|	PREDICTED: Niemann-Pick C1 protein-like [Crassostrea gigas]	IPR000731; Sterol-sensing domain||IPR003392; Patched||IPR003952; Fumarate reductase/succinate dehydrogenase, FAD-binding site||IPR003953; Fumarate reductase/succinate dehydrogenase flavoprotein, N-terminal||IPR015939; Fumarate reductase/succinate dehydrogenase flavoprotein-like, C-terminal	K12385|1|0.0|1266|bfo:BRAFLDRAFT_116988|Niemann-Pick C1 protein
			Pma_10030492		GO:0000166; nucleotide binding; Molecular Function	--	--	IPR003593; AAA+ ATPase domain||IPR003959; ATPase, AAA-type, core||IPR011704; ATPase, dynein-related, AAA domain	--
			Pma_10019835		GO:0005515; protein binding; Molecular Function	gi|762086940|ref|XP_011425751.1|	PREDICTED: collagen alpha-5(VI) chain-like [Crassostrea gigas]	IPR002035; von Willebrand factor, type A	K06238|1|1e-50|202|xtr:100486063|collagen, type VI, alpha
			Pma_10004747		GO:0003774; motor activity; Molecular Function	gi|762119233|ref|XP_011442518.1|	PREDICTED: myosin heavy chain, striated muscle-like isoform X4 [Crassostrea gigas]	IPR000048; IQ motif, EF-hand binding site||IPR001609; Myosin head, motor domain||IPR002928; Myosin tail	K10352|1|0.0|2126|smm:Smp_085540.6|myosin heavy chain
			Pma_10028838		GO:0000166; nucleotide binding; Molecular Function	gi|556948051|ref|XP_005986939.1|	PREDICTED: clathrin heavy chain 1 [Latimeria chalumnae]	IPR000547; Clathrin, heavy chain/VPS, 7-fold repeat||IPR000695; ATPase, P-type, H+ transporting proton pump||IPR001757; ATPase, P-type, K/Mg/Cd/Cu/Zn/Na/Ca/Na/H-transporter||IPR005834; Haloacid dehalogenase-like hydrolase||IPR006068; ATPase, P-type cation-transporter, C-terminal||IPR008250; ATPase, P-type, ATPase-associated domain||IPR015348; Clathrin, heavy chain, linker, core motif||IPR018303; …	K04646|1|0.0|2678|oaa:100078639|clathrin, heavy polypeptide
			Pma_10019222		GO:0005524; ATP binding; Molecular Function	gi|941507829|gb|ALK82320.1|	actin [Pinctada fucata]	IPR004000; Actin-like||IPR004001; Actin, conserved site||IPR020902; Actin/actin-like conserved site	K05692|1|0.0|770|ame:406122|actin beta/gamma 1
			Pma_10018900		--	gi|209915462|dbj|BAG80528.1|	jacalin-related lectin [Pteria penguin]	IPR001229; Mannose-binding lectin	--
			Pma_10005973		GO:0003774; motor activity; Molecular Function	--	--	IPR002928; Myosin tail	K10352|1|0.0|942|smm:Smp_085540.6|myosin heavy chain
			Pma_10010210		GO:0003824; catalytic activity; Molecular Function	--	--	IPR007044; Cyclodeaminase/cyclohydrolase||IPR012886; Formiminotransferase, N-terminal subdomain||IPR013802; Formiminotransferase, C-terminal subdomain	K13990|1|0.0|683|bfo:BRAFLDRAFT_125780|glutamate formiminotransferase / formiminotetrahydrofolate cyclodeaminase [EC:2.1.2.5 4.3.1.4]
			Pma_10002424		--	gi|762074186|ref|XP_011437676.1|	PREDICTED: tropomyosin isoform X2 [Crassostrea gigas]	IPR000533; Tropomyosin	K09290|1|6e-50|200|cel:Y105E8B.1|tropomyosin 3
			Pma_10012608		GO:0005515; protein binding; Molecular Function	gi|686046174|ref|WP_031732615.1|	PE family protein, partial [Mycobacterium tuberculosis]	IPR000449; Ubiquitin-associated/translation elongation factor EF1B, N-terminal||IPR001012; UBX||IPR015940; Ubiquitin-associated/translation elongation factor EF1B, N-terminal, eukaryote	--
			Pma_10014531		GO:0005509; calcium ion binding; Molecular Function	gi|831315748|ref|XP_012690493.1|	PREDICTED: basement membrane-specific heparan sulfate proteoglycan core protein isoform X6 [Clupea harengus]	IPR000034; Laminin B type IV||IPR000082; SEA||IPR000152; EGF-type aspartate/asparagine hydroxylation site||IPR000742; Epidermal growth factor-like domain||IPR001791; Laminin G domain||IPR001881; EGF-like calcium-binding||IPR002049; EGF-like, laminin||IPR002172; Low-density lipoprotein (LDL) receptor class A repeat||IPR003596; Immunoglobulin V-set, subgroup||IPR003598; Immunoglobulin subtype 2||IP…	K06255|1|0.0|1682|mcc:707213|heparan sulfate proteoglycan 2 (perlecan)
			Pma_10031899		GO:0005515; protein binding; Molecular Function	gi|909713045|ref|WP_049956238.1|	PE-PGRS family protein [Mycobacterium tuberculosis]	IPR000449; Ubiquitin-associated/translation elongation factor EF1B, N-terminal||IPR001012; UBX||IPR015940; Ubiquitin-associated/translation elongation factor EF1B, N-terminal, eukaryote	--
			Pma_10009130		GO:0005509; calcium ion binding; Molecular Function	gi|405973393|gb|EKC38111.1|	Neurogenic locus Notch protein [Crassostrea gigas]	IPR000082; SEA||IPR000152; EGF-type aspartate/asparagine hydroxylation site||IPR000742; Epidermal growth factor-like domain||IPR001881; EGF-like calcium-binding||IPR002557; Chitin binding domain||IPR006150; Cysteine-rich repeat||IPR006209; EGF-like domain||IPR006210; Epidermal growth factor-like||IPR013032; EGF-like region, conserved site||IPR018097; EGF-like calcium-binding, conserved site	K02599|1|0.0|1849|spu:575027|Notch
			Pma_10029160		--	--	--	--	--
			Pma_10017299		--	gi|762123022|ref|XP_011444480.1|	PREDICTED: LOW QUALITY PROTEIN: uncharacterized protein LOC105340223 [Crassostrea gigas]	--	K14572|1|3e-07|59.7|pon:100447197|midasin
